# Supplementary material for: TruckSim-based study of the rollover accident mechanisms of container semitrailers on freeway interchange loop ramps
Source: PLoS One. 2024 Sep 4;19(9):e0309139. doi: 10.1371/journal.pone.0309139 (PMC11373872; doi:10.1371/journal.pone.0309139)
Supplement: S1 Dataset — (XLSX) [file pone.0309139.s001.xlsx]

## Sheet: Sheet1
Station	Horizontal curve radius	Station	Speed
0	∞	20	77
1	∞	20.535	77
2	∞	21.069	77
3	∞	21.603	77.1
4	∞	22.137	77.1
5	∞	22.671	77.1
6	∞	23.204	77.1
7	∞	23.738	77.1
8	∞	24.271	77.1
9	∞	24.804	77
10	∞	25.337	77
11	∞	25.87	77
12	∞	26.404	77
13	∞	26.937	77
14	∞	27.471	77
15	∞	28.004	77
16	∞	28.538	77
17	∞	29.072	76.9
18	∞	29.606	76.9
19	∞	30.14	76.9
20	∞	30.673	76.9
21	∞	31.206	76.9
22	∞	31.739	76.8
23	∞	32.271	76.8
24	∞	32.803	76.8
25	∞	33.334	76.7
26	∞	33.866	76.7
27	∞	34.397	76.7
28	∞	34.929	76.6
29	∞	35.46	76.6
30	∞	35.992	76.6
31	∞	36.523	76.5
32	∞	37.054	76.5
33	∞	37.585	76.5
34	∞	38.116	76.4
35	∞	38.646	76.4
36	∞	39.176	76.4
37	∞	39.705	76.3
38	∞	40.234	76.3
39	∞	40.763	76.2
40	∞	41.292	76.2
41	∞	41.82	76.2
42	∞	42.348	76.1
43	∞	42.877	76.1
44	∞	43.405	76
45	∞	43.933	76
46	∞	44.46	76
47	∞	44.988	75.9
48	∞	45.515	75.9
49	∞	46.042	75.9
50	∞	46.568	75.8
51	12100	47.095	75.8
52	6050	47.62	75.7
53	4033.33	48.146	75.7
54	3025	48.671	75.7
55	2420	49.196	75.6
56	2016.67	49.721	75.6
57	1728.57	50.246	75.5
58	1512.5	50.771	75.5
59	1344.44	51.295	75.5
60	1210	51.82	75.4
61	1100	52.344	75.4
62	1008.33	52.867	75.3
63	930.769	53.391	75.3
64	864.286	53.914	75.3
65	806.667	54.437	75.2
66	756.25	54.959	75.2
67	711.765	55.481	75.1
68	672.222	56.003	75.1
69	636.842	56.524	75.1
70	605	57.046	75
71	576.191	57.567	75
72	550	58.088	74.9
73	526.087	58.608	74.9
74	504.167	59.129	74.9
75	484	59.649	74.8
76	465.385	60.169	74.8
77	448.148	60.689	74.7
78	432.143	61.208	74.7
79	417.241	61.727	74.7
80	403.333	62.246	74.6
81	390.323	62.764	74.6
82	378.125	63.282	74.5
83	366.667	63.8	74.5
84	355.882	64.317	74.5
85	345.714	64.834	74.4
86	336.111	65.351	74.4
87	327.027	65.868	74.3
88	318.421	66.384	74.3
89	310.256	66.901	74.3
90	302.5	67.417	74.2
91	295.122	67.932	74.2
92	288.095	68.447	74.1
93	281.395	68.962	74.1
94	275	69.477	74.1
95	268.889	69.992	74
96	263.044	70.506	74
97	257.447	71.019	73.9
98	252.083	71.533	73.9
99	246.939	72.046	73.8
100	242	72.559	73.8
101	237.255	73.071	73.8
102	232.692	73.584	73.7
103	228.302	74.096	73.7
104	224.074	74.607	73.6
105	220	75.119	73.6
106	216.071	75.63	73.5
107	212.281	76.141	73.5
108	208.621	76.651	73.4
109	205.085	77.161	73.4
110	201.667	77.671	73.4
111	198.361	78.181	73.3
112	195.161	78.69	73.3
113	192.064	79.199	73.2
114	189.063	79.708	73.2
115	186.154	80.216	73.1
116	183.333	80.724	73.1
117	180.597	81.232	73.1
118	177.941	81.739	73
119	175.362	82.246	73
120	172.857	82.753	72.9
121	170.423	83.26	72.9
122	168.056	83.766	72.8
123	165.753	84.272	72.8
124	163.514	84.777	72.7
125	161.333	85.283	72.7
126	159.211	85.787	72.6
127	157.143	86.292	72.6
128	155.128	86.796	72.6
129	153.165	87.3	72.5
130	151.25	87.804	72.5
131	149.383	88.307	72.4
132	147.561	88.81	72.4
133	145.783	89.313	72.3
134	144.048	89.816	72.3
135	142.353	90.318	72.2
136	140.698	90.819	72.2
137	139.081	91.321	72.1
138	137.5	91.822	72.1
139	135.955	92.323	72
140	134.444	92.823	72
141	132.967	93.323	71.9
142	131.522	93.823	71.9
143	130.108	94.322	71.9
144	128.723	94.822	71.8
145	127.368	95.32	71.8
146	126.042	95.819	71.7
146.8	125	96.317	71.7
147	125	96.815	71.6
148	125	97.312	71.6
149	125	97.81	71.5
150	125	98.307	71.5
151	125	98.803	71.4
152	125	99.299	71.4
153	125	99.795	71.3
154	125	100.291	71.3
155	125	100.786	71.2
156	125	101.281	71.2
157	125	101.775	71.1
158	125	102.269	71.1
159	125	102.763	71
160	125	103.257	71
161	125	103.75	70.9
162	125	104.243	70.9
163	125	104.735	70.8
164	125	105.227	70.8
165	125	105.719	70.7
166	125	106.211	70.7
167	125	106.702	70.6
168	125	107.193	70.6
169	125	107.683	70.5
170	125	108.173	70.5
171	125	108.663	70.4
172	125	109.153	70.4
173	125	109.642	70.3
174	125	110.13	70.3
175	125	110.619	70.2
176	125	111.107	70.2
177	125	111.595	70.1
178	125	112.082	70.1
179	125	112.569	70
180	125	113.056	70
181	125	113.542	69.9
182	125	114.028	69.9
183	125	114.514	69.8
184	125	114.999	69.8
185	125	115.484	69.7
186	125	115.969	69.7
187	125	116.453	69.6
188	125	116.937	69.6
189	125	117.421	69.5
190	125	117.904	69.5
191	125	118.387	69.4
192	125	118.869	69.4
193	125	119.351	69.3
194	125	119.833	69.3
195	125	120.315	69.2
196	125	120.796	69.2
197	125	121.277	69.1
198	125	121.757	69.1
199	125	122.237	69
200	125	122.717	69
201	125	123.196	68.9
202	125	123.675	68.9
203	125	124.154	68.8
204	125	124.632	68.8
205	125	125.11	68.7
206	125	125.588	68.7
207	125	126.065	68.6
208	125	126.542	68.5
209	125	127.019	68.5
210	125	127.495	68.4
211	125	127.971	68.4
212	125	128.446	68.3
213	125	128.922	68.3
214	125	129.396	68.2
215	125	129.871	68.2
216	125	130.345	68.1
217	125	130.819	68.1
218	125	131.292	68
219	125	131.765	68
220	125	132.238	67.9
221	125	132.71	67.9
222	125	133.182	67.8
223	125	133.654	67.8
224	125	134.125	67.7
225	125	134.596	67.7
226	125	135.066	67.6
227	125	135.537	67.6
228	125	136.006	67.5
229	125	136.476	67.4
230	125	136.945	67.4
231	125	137.414	67.3
232	125	137.882	67.3
233	125	138.35	67.2
234	125	138.818	67.2
235	125	139.285	67.1
236	125	139.752	67.1
237	125	140.219	67
238	125	140.685	67
239	125	141.151	66.9
240	125	141.617	66.9
241	125	142.082	66.8
242	125	142.547	66.8
243	125	143.012	66.7
244	125	143.476	66.6
245	125	143.94	66.6
246	125	144.403	66.5
247	125	144.866	66.5
248	125	145.329	66.4
249	125	145.791	66.4
250	125	146.253	66.3
251	125	146.715	66.3
252	125	147.176	66.2
253	125	147.637	66.2
254	125	148.098	66.1
255	125	148.558	66.1
256	125	149.018	66
257	125	149.478	66
258	125	149.937	65.9
259	125	150.396	65.9
260	125	150.854	65.8
261	125	151.312	65.7
262	125	151.77	65.7
263	125	152.227	65.6
264	125	152.684	65.6
265	125	153.141	65.5
266	125	153.597	65.5
267	125	154.053	65.4
268	125	154.509	65.4
269	125	154.964	65.3
270	125	155.419	65.3
271	125	155.873	65.2
272	125	156.328	65.2
273	125	156.781	65.1
274	125	157.235	65.1
275	125	157.688	65
276	125	158.141	65
277	125	158.593	64.9
278	125	159.045	64.8
279	125	159.497	64.8
280	125	159.948	64.7
281	125	160.399	64.7
282	125	160.849	64.6
283	125	161.299	64.6
284	125	161.749	64.5
285	125	162.199	64.5
286	125	162.648	64.4
287	125	163.097	64.4
288	125	163.545	64.3
289	125	163.993	64.3
290	125	164.441	64.2
291	125	164.888	64.2
292	125	165.335	64.1
293	125	165.782	64.1
294	125	166.228	64
295	125	166.674	64
296	125	167.119	63.9
297	125	167.565	63.9
298	125	168.009	63.8
299	125	168.454	63.8
300	125	168.898	63.7
301	125	169.342	63.7
302	125	169.785	63.6
303	125	170.228	63.6
304	125	170.671	63.5
305	125	171.113	63.4
306	125	171.555	63.4
307	125	171.997	63.3
308	125	172.438	63.3
308.032	125	172.879	63.2
309	122.61	173.32	63.2
310	120.305	173.76	63.1
311	118.086	174.2	63.1
312	115.946	174.639	63
313	113.883	175.078	63
314	111.892	175.517	62.9
315	109.969	175.955	62.9
316	108.112	176.394	62.8
317	106.316	176.831	62.8
318	104.579	177.269	62.7
319	102.897	177.706	62.7
320	101.269	178.142	62.6
321	99.692	178.579	62.6
322	98.163	179.015	62.5
323	96.68	179.45	62.5
324	95.241	179.886	62.4
325	93.844	180.32	62.4
326	92.488	180.755	62.3
327	91.171	181.189	62.3
328	89.89	181.623	62.2
329	88.645	182.057	62.2
330	87.434	182.49	62.1
331	86.256	182.923	62.1
332	85.109	183.355	62
333	83.992	183.787	62
334	82.904	184.219	61.9
335	81.844	184.65	61.9
336	80.81	185.082	61.8
337	79.802	185.512	61.8
338	78.82	185.943	61.7
339	77.861	186.373	61.7
340	76.925	186.802	61.6
341	76.011	187.232	61.6
342	75.119	187.661	61.5
343	74.248	188.089	61.5
344	73.396	188.518	61.4
345	72.564	188.946	61.4
346	71.75	189.373	61.3
347	70.955	189.801	61.3
348	70.177	190.228	61.2
349	69.416	190.654	61.2
350	68.671	191.081	61.1
351	67.942	191.506	61.1
352	67.228	191.932	61
353	66.529	192.357	61
354	65.845	192.782	60.9
355	65.174	193.207	60.9
356	64.517	193.631	60.8
357	63.874	194.055	60.8
358	63.242	194.478	60.7
359	62.624	194.901	60.7
360	62.017	195.324	60.6
361	61.422	195.747	60.6
362	60.838	196.169	60.5
363	60.265	196.591	60.5
363.469	60	197.012	60.4
364	60	197.433	60.4
365	60	197.854	60.3
366	60	198.275	60.3
367	60	198.695	60.2
368	60	199.115	60.2
369	60	199.534	60.1
370	60	199.953	60.1
371	60	200.372	60
372	60	200.79	60
373	60	201.208	59.9
374	60	201.626	59.9
375	60	202.044	59.8
376	60	202.461	59.8
377	60	202.877	59.7
378	60	203.294	59.7
379	60	203.71	59.6
380	60	204.126	59.6
381	60	204.541	59.5
382	60	204.956	59.5
383	60	205.371	59.5
384	60	205.785	59.4
385	60	206.199	59.4
386	60	206.613	59.3
387	60	207.026	59.3
388	60	207.44	59.2
389	60	207.852	59.2
390	60	208.265	59.1
391	60	208.677	59.1
392	60	209.088	59
393	60	209.5	59
394	60	209.911	58.9
395	60	210.322	58.9
396	60	210.732	58.8
397	60	211.142	58.8
398	60	211.552	58.7
399	60	211.961	58.7
400	60	212.37	58.6
401	60	212.779	58.6
402	60	213.187	58.5
403	60	213.595	58.5
404	60	214.003	58.4
405	60	214.411	58.4
406	60	214.818	58.3
407	60	215.224	58.3
408	60	215.631	58.2
409	60	216.037	58.2
410	60	216.443	58.2
411	60	216.848	58.1
412	60	217.253	58.1
413	60	217.658	58
414	60	218.062	58
415	60	218.466	57.9
416	60	218.87	57.9
417	60	219.274	57.8
418	60	219.677	57.8
419	60	220.08	57.7
420	60	220.482	57.7
421	60	220.884	57.6
422	60	221.286	57.6
423	60	221.687	57.5
424	60	222.089	57.5
425	60	222.489	57.4
426	60	222.89	57.4
427	60	223.29	57.3
428	60	223.69	57.3
429	60	224.089	57.3
430	60	224.489	57.2
431	60	224.887	57.2
432	60	225.286	57.1
433	60	225.684	57.1
434	60	226.082	57
435	60	226.48	57
436	60	226.877	56.9
437	60	227.274	56.9
437.268	60	227.67	56.8
438	60.41	228.066	56.8
439	60.99	228.462	56.7
440	61.577	228.858	56.7
441	62.175	229.253	56.6
442	62.785	229.648	56.6
443	63.407	230.043	56.5
444	64.042	230.437	56.5
445	64.689	230.831	56.5
446	65.349	231.225	56.4
447	66.024	231.618	56.4
448	66.712	232.011	56.3
449	67.415	232.404	56.3
450	68.132	232.796	56.2
451	68.865	233.188	56.2
452	69.614	233.58	56.1
453	70.38	233.971	56.1
454	71.163	234.362	56
455	71.963	234.753	56
456	72.781	235.143	55.9
457	73.618	235.534	55.9
458	74.475	235.923	55.8
459	75.352	236.313	55.8
460	76.249	236.702	55.8
461	77.169	237.091	55.7
462	78.111	237.479	55.7
463	79.076	237.867	55.6
464	80.065	238.255	55.6
465	81.079	238.643	55.5
466	82.12	239.03	55.5
467	83.187	239.417	55.4
468	84.283	239.803	55.4
469	85.407	240.19	55.3
470	86.563	240.576	55.3
471	87.749	240.961	55.3
472	88.969	241.347	55.3
473	90.233	241.733	55.3
474	91.514	242.119	55.2
475	92.841	242.504	55.2
476	94.208	242.889	55.2
477	95.615	243.275	55.2
478	97.065	243.66	55.2
479	98.56	244.046	55.2
480	100.102	244.431	55.3
481	101.692	244.817	55.3
482	103.334	245.202	55.3
483	105.03	245.588	55.3
484	106.782	245.974	55.3
485	108.594	246.36	55.3
486	110.469	246.746	55.3
487	112.409	247.132	55.4
488	114.419	247.518	55.4
489	116.501	247.905	55.4
490	118.661	248.291	55.4
491	120.903	248.678	55.4
492	123.231	249.065	55.4
493	125.65	249.451	55.5
494	128.167	249.838	55.5
495	130.786	250.225	55.5
496	133.514	250.612	55.5
497	136.359	250.999	55.5
498	139.327	251.387	55.5
499	142.428	251.774	55.5
500	145.67	252.161	55.5
		252.549	55.5
		252.936	55.6
		253.324	55.6
		253.712	55.6
		254.1	55.7
		254.489	55.7
		254.878	55.7
		255.267	55.8
		255.656	55.8
		256.046	55.9
		256.436	55.9
		256.826	55.9
		257.216	56
		257.607	56
		257.997	56.1
		258.388	56.1
		258.78	56.1
		259.172	56.2
		259.564	56.2
		259.956	56.3
		260.349	56.3
		260.742	56.3
		261.135	56.4
		261.528	56.4
		261.922	56.5
		262.316	56.5
		262.711	56.6
		263.105	56.6
		263.501	56.7
		263.896	56.7
		264.292	56.8
		264.689	56.9
		265.086	56.9
		265.483	57
		265.88	57
		266.279	57.1
		266.677	57.1
		267.076	57.2
		267.475	57.3
		267.874	57.3
		268.274	57.4
		268.674	57.4
		269.075	57.5
		269.475	57.5
		269.877	57.6
		270.279	57.6
		270.681	57.7
		271.083	57.7
		271.486	57.8
		271.889	57.9
		272.293	57.9
		272.697	58
		273.101	58
		273.506	58.1
		273.911	58.1
		274.316	58.2
		274.722	58.2
		275.128	58.3
		275.535	58.3
		275.942	58.4
		276.349	58.5
		276.757	58.5
		277.165	58.6
		277.574	58.6
		277.983	58.7
		278.392	58.7
		278.801	58.8
		279.211	58.8
		279.622	58.9
		280.032	58.9
		280.443	59
		280.855	59
		281.266	59.1
		281.678	59.1
		282.09	59.1
		282.501	59.1
		282.913	59.1
		283.326	59.1
		283.738	59.2
		284.15	59.2
		284.563	59.2
		284.976	59.2
		285.389	59.2
		285.802	59.2
		286.214	59.2
		286.627	59.2
		287.04	59.2
		287.453	59.3
		287.866	59.3
		288.279	59.3
		288.692	59.3
		289.105	59.3
		289.519	59.3
		289.932	59.3
		290.345	59.3
		290.759	59.3
		291.172	59.3
		291.586	59.3
		291.999	59.3
		292.413	59.3
		292.826	59.3
		293.24	59.3
		293.653	59.3
		294.067	59.3
		294.48	59.3
		294.894	59.3
		295.307	59.3
		295.721	59.3
		296.135	59.3
		296.548	59.3
		296.962	59.3
		297.376	59.3
		297.789	59.3
		298.203	59.3
		298.617	59.3
		299.03	59.3
		299.444	59.3
		299.858	59.3
		300.271	59.3
		300.685	59.3
		301.099	59.3
		301.512	59.3
		301.926	59.3
		302.34	59.3
		302.754	59.3
		303.167	59.3
		303.581	59.3
		303.995	59.3
		304.409	59.3
		304.822	59.3
		305.236	59.3
		305.65	59.3
		306.063	59.3
		306.477	59.3
		306.891	59.3
		307.305	59.3
		307.718	59.3
		308.132	59.3
		308.546	59.3
		308.96	59.3
		309.374	59.3
		309.787	59.3
		310.201	59.3
		310.615	59.3
		311.029	59.3
		311.443	59.3
		311.856	59.3
		312.27	59.3
		312.684	59.3
		313.098	59.3
		313.512	59.3
		313.926	59.3
		314.339	59.3
		314.753	59.3
		315.167	59.3
		315.581	59.3
		315.995	59.3
		316.409	59.3
		316.823	59.3
		317.237	59.3
		317.651	59.3
		318.064	59.3
		318.478	59.3
		318.892	59.3
		319.306	59.3
		319.72	59.3
		320.134	59.3
		320.548	59.3
		320.962	59.3
		321.376	59.3
		321.79	59.3
		322.204	59.3
		322.618	59.3
		323.032	59.3
		323.446	59.3
		323.86	59.3
		324.274	59.3
		324.688	59.3
		325.102	59.3
		325.516	59.3
		325.93	59.3
		326.344	59.3
		326.758	59.3
		327.172	59.3
		327.586	59.3
		328	59.3
		328.414	59.3
		328.828	59.3
		329.242	59.3
		329.656	59.2
		330.07	59.2
		330.484	59.2
		330.898	59.2
		331.313	59.2
		331.727	59.2
		332.141	59.2
		332.555	59.2
		332.968	59.2
		333.382	59.2
		333.796	59.2
		334.21	59.2
		334.624	59.2
		335.038	59.2
		335.452	59.2
		335.866	59.2
		336.28	59.2
		336.694	59.2
		337.108	59.2
		337.522	59.2
		337.936	59.2
		338.349	59.2
		338.763	59.1
		339.177	59.1
		339.591	59.1
		340.005	59.1
		340.418	59.1
		340.832	59.1
		341.246	59.1
		341.66	59.1
		342.073	59.1
		342.487	59.1
		342.9	59.1
		343.314	59.1
		343.728	59.1
		344.141	59.1
		344.555	59.1
		344.968	59
		345.381	59
		345.795	59
		346.208	59
		346.621	59
		347.035	59
		347.448	59
		347.861	59
		348.274	59
		348.687	59
		349.1	59
		349.513	59
		349.93	58.9
		350.339	58.9
		350.752	58.9
		351.165	58.9
		351.577	58.9
		351.99	58.9
		352.403	58.9
		352.815	58.9
		353.228	58.9
		353.64	58.9
		354.053	58.8
		354.465	58.8
		354.878	58.8
		355.29	58.8
		355.702	58.8
		356.114	58.8
		356.526	58.8
		356.938	58.8
		357.35	58.8
		357.762	58.7
		358.174	58.7
		358.586	58.7
		358.997	58.7
		359.409	58.7
		359.82	58.7
		360.232	58.7
		360.643	58.7
		361.055	58.6
		361.466	58.6
		361.877	58.6
		362.288	58.6
		362.699	58.6
		363.11	58.6
		363.521	58.6
		363.932	58.6
		364.343	58.5
		364.754	58.5
		365.164	58.5
		365.575	58.5
		365.985	58.5
		366.395	58.5
		366.806	58.5
		367.216	58.5
		367.626	58.5
		368.036	58.4
		368.446	58.4
		368.856	58.4
		369.266	58.4
		369.675	58.4
		370.085	58.4
		370.495	58.4
		370.904	58.4
		371.314	58.3
		371.723	58.3
		372.132	58.3
		372.542	58.3
		372.951	58.3
		373.36	58.3
		373.768	58.3
		374.177	58.3
		374.585	58.2
		374.994	58.2
		375.402	58.2
		375.81	58.2
		376.218	58.2
		376.625	58.2
		377.033	58.2
		377.44	58.2
		377.847	58.2
		378.254	58.1
		378.661	58.1
		379.068	58.1
		379.474	58.1
		379.88	58.1
		380.286	58.1
		380.692	58.1
		381.098	58.1
		381.503	58
		381.908	58
		382.313	58
		382.718	58
		383.122	58
		383.527	58
		383.931	58
		384.334	57.9
		384.738	57.9
		385.141	57.9
		385.544	57.9
		385.946	57.9
		386.348	57.9
		386.75	57.8
		387.151	57.8
		387.552	57.8
		387.953	57.8
		388.353	57.8
		388.752	57.8
		389.151	57.7
		389.55	57.7
		389.948	57.7
		390.345	57.7
		390.742	57.7
		391.139	57.6
		391.535	57.6
		391.931	57.6
		392.327	57.6
		392.722	57.5
		393.117	57.5
		393.512	57.5
		393.906	57.5
		394.301	57.4
		394.695	57.4
		395.088	57.4
		395.48	57.4
		395.872	57.4
		396.262	57.4
		396.65	57.4
		397.038	57.4
		397.425	57.4
		397.813	57.3
		398.201	57.3
		398.591	57.3
		398.982	57.3
		399.375	57.2
		399.769	57.1
		400.164	57
		400.558	57
		400.952	56.9
		401.345	56.8
		401.737	56.8
		402.126	56.7
		402.513	56.6
		402.899	56.6
		403.283	56.5
		403.665	56.4
		404.046	56.3
		404.424	56.2
		404.801	56.1
		405.176	56
		405.548	55.9
		405.919	55.8
