# Supplementary material for: TruckSim-based study of the rollover accident mechanisms of container semitrailers on freeway interchange loop ramps
Source: PLoS One. 2024 Sep 4;19(9):e0309139. doi: 10.1371/journal.pone.0309139 (PMC11373872; doi:10.1371/journal.pone.0309139)
Supplement: S2 Dataset — (XLSX) [file pone.0309139.s002.xlsx]

## Sheet: Sheet1
Station	Horizontal curve radius	Station	Vertical load on each wheel
			L1	R1	L2i	L2o	R2i	R2o	L3i	L3o	R3i	R3o	L4i	L4o	R4i	R4o
0	∞	20	23168.9	23141.5	25249.4	25249.2	25250.4	25250.6	30673	30673.1	30672.3	30672.2	8558.85	8558.71	8559.5	8559.64
1	∞	20.535	22186.3	22321.9	26157.5	26159.4	26148	26146	28106.7	28109.4	28093.4	28090.7	23392.2	23395.9	23374.1	23370.3
2	∞	21.069	21762.1	21948.8	27187.9	27198	27138.7	27128.7	25701.8	25710.1	25661.2	25652.9	28327.5	28338.8	28272.4	28261.1
3	∞	21.603	22095.9	22279.6	29104.2	29126.1	28997.7	28975.8	25731.8	25747.7	25654.1	25638.1	26311.2	26329.1	26224	26206.1
4	∞	22.137	22810.7	22986.7	30562.4	30595.5	30401.3	30368.2	24353.7	24378.1	24234.8	24210.4	23855.3	23879.3	23738.2	23714.2
5	∞	22.671	23372.2	23504.8	30889.8	30933.4	30677.7	30634.2	21283.9	21319.4	21111.2	21075.7	20852.5	20887.8	20680.8	20645.6
6	∞	23.204	23368.9	23456.8	30084.7	30138.1	29824.6	29771.2	18357.2	18400.4	18147.2	18104.1	18074.7	18118.5	17861.7	17817.9
7	∞	23.738	22813.6	22716	27834.9	27910.3	27467.3	27391.8	16707.7	16756.6	16469.2	16420.2	16591.6	16641.8	16347.2	16297.1
8	∞	24.271	21874.4	21719.5	24232.6	24308.8	23861.1	23784.8	16169.6	16227.2	15889.1	15831.5	16247	16306.5	15957.5	15898
9	∞	24.804	21177.5	20866	21401.7	21478.2	21028.8	20952.3	16120.1	16188.9	15784.5	15715.7	16328.8	16400.8	15977.9	15905.9
10	∞	25.337	21002.8	20607.2	20162.1	20243.6	19765.3	19683.9	16206.2	16287.4	15810.5	15729.2	16436.9	16520.2	16031	15947.7
11	∞	25.87	21462.7	20954.4	19932.6	20023.8	19488.6	19397.5	16369.3	16463.5	15910.6	15816.4	16550.1	16644.2	16091.7	15997.6
12	∞	26.403	22503.7	21889.6	20181.1	20283.3	19683.4	19581.3	16648.4	16762.2	16094.1	15980.3	16765.8	16880.4	16207.7	16093.1
13	∞	26.936	23841.6	23153.2	20832.6	20951.3	20254.3	20135.6	17180.6	17338.1	16413.3	16255.7	17244.3	17405	16461.4	16300.7
14	∞	27.469	25080.7	24354.1	22228.5	22395	21417.7	21251.3	17871.9	18065.8	16927	16733	17885.9	18082.6	16927.3	16730.6
15	∞	28.003	25932.4	25176.2	24197.8	24379.7	23311.9	23130	18649.6	18874.8	17552.8	17327.7	18632.1	18859.7	17523	17295.4
16	∞	28.536	26279	25446	25983.3	26180	25025.2	24828.5	19423.6	19672.5	18211.3	17962.4	19403.7	19656.1	18173.9	17921.4
17	∞	29.07	26125.7	25198.3	27144.2	27350.6	26138.9	25932.5	20100	20365.9	18804.8	18538.9	20095.8	20363.9	18789.5	18521.4
18	∞	29.603	25536.8	24497.3	27646.5	27859.6	26608.8	26395.8	20569.2	20847.2	19215	18936.9	20583.5	20860.5	19234.4	18957.4
19	∞	30.136	24593.1	23536	27727.4	27949.9	26643.9	26421.5	20753.3	21043.3	19340.7	19050.7	20786.4	21075.4	19378.7	19089.7
20	∞	30.668	23678.3	22592	27567.8	27805.3	26411.3	26173.9	20636	20943.8	19136.9	18829.1	20681	20990.1	19175.4	18866.3
21	∞	31.201	23013.3	21909.9	27169.4	27440.2	25850.6	25579.9	20228	20552.4	18647.6	18323.1	20273.3	20599.7	18683.6	18357.3
22	∞	31.732	22734.2	21601.6	26353.3	26637.4	24969.3	24685.2	19593.3	19923.3	17985.9	17656	19636	19967.7	18020	17688.3
23	∞	32.264	22872.9	21662.3	25415.8	25712.1	23972.3	23676	18912	19240.1	17313.6	16985.5	18957.9	19289.4	17343.5	17012
24	∞	32.795	23374.7	22074.9	24558.8	24864.5	23069.6	22763.8	18341.7	18664.2	16770.8	16448.3	18389.9	18715.9	16801.5	16475.5
25	∞	33.325	24109.5	22789	23942.8	24254.3	22425.8	22114.4	17985.3	18302.3	16440.9	16123.8	18032.2	18350.9	16479.7	16161
26	∞	33.856	24918.3	23590.1	23640.1	23956.6	22098.4	21781.9	17878	18193.3	16342.2	16026.9	17927.7	18243.9	16387.3	16071
27	∞	34.386	25636.8	24296.9	23659.2	23984.8	22073	21747.3	18008.2	18328.4	16448.2	16128	18065.1	18387.3	16495.5	16173.3
28	∞	34.916	26147.4	24790.3	23989.6	24329.4	22334.3	21994.4	18374.5	18706.6	16756.7	16424.6	18436.9	18771.7	16806.4	16471.6
29	∞	35.446	26409.1	25022.3	24637.7	24986	22941.4	22593.2	18909.7	19249.5	17254.5	16914.7	18972.3	19314.8	17304.2	16961.8
30	∞	35.976	26437.2	24997.4	25470.2	25826.7	23734	23377.6	19476.5	19822.3	17792	17446.2	19534.1	19882.6	17836.4	17487.8
31	∞	36.505	26262.1	24740.7	26302.2	26665.7	24531.8	24168.3	19955.3	20305.8	18247.9	17897.4	20003.3	20356	18285.4	17932.7
32	∞	37.035	25868.5	24299.3	26970	27339.4	25170.6	24801.2	20267.3	20622.8	18535.3	18179.8	20306.4	20663.5	18566.9	18209.8
33	∞	37.564	25351.4	23780	27384.3	27760.2	25553.6	25177.8	20386.6	20749.7	18617.8	18254.7	20423.2	20788.3	18644.9	18279.8
34	∞	38.092	24860.4	23289.5	27529	27912.9	25658.7	25274.8	20328.2	20702.7	18504.1	18129.6	20368.7	20746	18531.1	18153.8
35	∞	38.621	24499	22931.1	27425.7	27819.4	25508.3	25114.7	20124.5	20510.6	18244	17857.9	20174.4	20564	18276.7	17887
36	∞	39.148	24337.9	22762.8	27056.5	27465.7	25063.5	24654.3	19821.7	20215.5	17903.4	17509.6	19886.4	20284.9	17945.1	17546.6
37	∞	39.675	24410	22802.5	26408.6	26822.8	24390.8	23976.6	19500.1	19899.6	17554.3	17154.9	19582.5	19988.8	17603.5	17197.2
38	∞	40.202	24691	23046.5	25715.7	26135.3	23671.7	23252.1	19220.2	19623.7	17254.9	16851.4	19315.1	19726.9	17309.2	16897.4
39	∞	40.728	25118.2	23462.1	25151.7	25574.9	23090.3	22667.1	19019	19425.4	17039.6	16633.3	19114.7	19528.9	17096.9	16682.6
40	∞	41.254	25614.2	23956.4	24835.7	25261.8	22760.3	22334.3	18918.2	19327.2	16925.9	16516.9	19007.6	19423.6	16980.9	16564.8
41	∞	41.78	26085.2	24419.9	24804.3	25236.1	22701	22269.2	18931	19344.3	16917.5	16504.1	19014.8	19435.8	16963.9	16542.8
42	∞	42.306	26447.4	24762.3	25036.3	25477.8	22885.8	22444.3	19062.7	19483.8	17011.7	16590.6	19144	19574	17049.2	16619.2
43	∞	42.831	26648.9	24931.4	25487.2	25935.3	23304.5	22856.4	19304.9	19732.7	17221.3	16793.6	19385.7	19823.1	17255.3	16817.9
44	∞	43.356	26678.9	24913.1	26049.6	26504.2	23835.3	23380.7	19620.6	20053.9	17510	17076.7	19702.5	20145.5	17544.7	17101.7
45	∞	43.881	26553	24718.3	26595.7	27056.1	24352.9	23892.5	19950.9	20388.4	17819.8	17382.3	20035.1	20482	17858.4	17411.5
46	∞	44.406	26270.7	24389.3	27037.8	27504.4	24765.3	24298.8	20236.6	20678.7	18083.2	17641.1	20324.3	20775.8	18124.8	17673.2
47	∞	44.93	25906.2	24012.1	27334.1	27808	25025.3	24551.4	20428.4	20877	18243.4	17794.8	20520.2	20979.1	18284.8	17825.9
48	∞	45.454	25577.5	23672.5	27477.3	27960.5	25124	24640.8	20501	20959.3	18268.4	17810	20595.3	21064.8	18308.2	17838.7
49	∞	45.977	25361.1	23445	27475.3	27968.7	25071.7	24578.3	20455.5	20926.4	18161.5	17690.5	20551.2	21033.9	18200.2	17717.5
50	∞	46.5	25301.5	23364.3	27338.2	27847.2	24859.1	24350.1	20312.1	20795.4	17958	17474.8	20411.8	20907.8	17995.6	17499.5
51	12100	47.022	25400.7	23430.7	27037.5	27557	24507.5	23988.1	20101.7	20594.3	17702.5	17210	20208.8	20715.8	17739.2	17232.2
52	6050	47.544	25615.8	23617.5	26655.7	27184.4	24080.2	23551.5	19885.5	20385.6	17449.9	16949.8	20000.8	20516.8	17487.1	16971
53	4033.33	48.066	25901.5	23881.2	26283.4	26819.4	23672.9	23137	19711.7	20217.6	17247.6	16741.7	19831.9	20354.1	17287.9	16765.7
54	3025	48.587	26207.7	24170.8	26006.8	26548.6	23368	22826.3	19613.7	20124.9	17123.9	16612.7	19735.7	20262.9	17167.7	16640.4
55	2420	49.108	26489	24429.6	25886.2	26434.3	23216.3	22668.1	19608.4	20125.8	17087.9	16570.5	19732.4	20266.4	17131.3	16597.3
56	2016.67	49.628	26708.5	24615.6	25948.3	26506.1	23231.7	22674	19695.3	20221.2	17133.7	16607.8	19821.4	20365	17173.7	16630.1
57	1728.57	50.149	27006.1	24564.8	26173.9	26741.2	23410.9	22843.7	19857.1	20390.9	17256.8	16723	19983.2	20535.4	17293.7	16741.5
58	1512.5	50.669	27090.1	24504.6	26519.6	27092.5	23728.8	23155.9	20069.4	20609.5	17438.4	16898.2	20194.7	20753.6	17472.2	16913.3
59	1344.44	51.189	27041.5	24313	26925.3	27506.2	24095.4	23514.4	20296.7	20842.6	17637.4	17091.4	20424.4	20990.9	17665.2	17098.7
60	1210	51.708	26979.8	24076.8	27328.8	27927.8	24410.8	23811.8	20504.2	21056.2	17815.3	17263.2	20633	21206.3	17840.4	17267.1
61	1100	52.227	26786.3	23854.8	27631.1	28240.7	24661.7	24052.1	20660.3	21218.3	17942.6	17384.7	20784.1	21361.2	17973.4	17396.3
62	1008.33	52.746	26569.5	23618	27824.7	28446.3	24797	24175.4	20749.3	21314.3	17997.2	17432.2	20877.6	21462.9	18026.5	17441.2
63	930.769	53.264	26398.8	23410.4	27906.5	28544.1	24800.5	24162.8	20770.9	21346.5	17967.1	17391.5	20909.3	21508.3	17991.6	17392.6
64	864.286	53.782	26305.1	23272.1	27878.4	28535.2	24679.1	24022.3	20733.1	21321.1	17869.1	17281.1	20877.2	21489.7	17893.9	17281.4
65	806.667	54.3	26305.4	23223.3	27928.3	28673.1	24313	23573.4	20646.7	21246	17727.5	17128.2	20795.4	21419.8	17754	17129.7
66	756.25	54.817	26381.5	23264.3	27770.1	28559.7	23937.8	23153.9	20528.9	21137.3	17565.4	16957	20691	21328.6	17585.4	16947.9
67	711.765	55.333	26562.3	23311.7	27653.2	28496.3	23561.7	22724.7	20420.1	21038.4	17408.4	16790.1	20605	21260.7	17411.4	16755.7
68	672.222	55.849	26760.2	23408.4	27557.9	28454.4	23207	22317	20338	20964.5	17286.3	16659.8	20526.7	21191.4	17288.5	16623.7
69	636.842	56.365	26947.4	23534.2	27489.9	28421.7	22967.8	22042.8	20289.2	20918.7	17223.3	16593.9	20471.2	21136	17232.9	16568.2
70	605	56.88	27132.4	23633.9	27506	28472.8	22814.4	21854.8	20286.8	20915.7	17223.4	16594.4	20472.5	21138.6	17228.1	16562
71	576.191	57.396	27284.5	23680.6	27599.9	28599.6	22749	21756.9	20340.8	20968.3	17284.2	16656.7	20535.7	21204.7	17277.1	16608.1
72	550	57.91	27374.1	23682.2	27763.9	28794.2	22764.5	21742	20434.9	21059.2	17394.1	16769.8	20630.4	21297.9	17379.4	16711.9
73	526.087	58.425	27417.9	23633.5	27977.5	29033.8	22852.5	21804.5	20543.4	21161.7	17532	16913.7	20732.9	21394.4	17510.9	16849.4
74	504.167	58.939	27420.6	23539.9	28228.8	29305.9	23003.4	21934.9	20646.1	21257	17670.7	17059.9	20830.8	21486.1	17638.9	16983.6
75	484	59.453	27390.7	23408.7	28489.9	29587.1	23166.7	22078.3	20728.6	21332.6	17786.2	17182.1	20909.3	21559.4	17743	17093
76	465.385	59.966	27330.5	23266.2	28710.4	29825.7	23299.9	22193.7	20782.1	21380.7	17866.6	17268	20958.4	21603.5	17815.7	17170.5
77	448.148	60.479	27255.1	23125.4	28869.4	30003.8	23366.5	22241.5	20804.9	21399.5	17908.8	17314.2	20979.7	21621.8	17851.8	17209.7
78	432.143	60.991	27174	22994.5	28958.5	30115.9	23344.2	22196.4	20800.8	21393.5	17913.7	17320.9	20979.1	21621.5	17849.6	17207.2
79	417.241	61.503	27122.5	22886	28983.3	30165.7	23248.1	22075.5	20774.3	21366.9	17887.5	17294.8	20958.1	21603	17816.9	17172
80	403.333	62.015	27115.8	22816.2	28962.9	30172.5	23095.2	21895.5	20730.9	21323.9	17842.3	17249.3	20918.9	21566.2	17766.1	17118.8
81	390.323	62.526	27151.7	22787.7	28913.4	30151.5	22907.4	21679.4	20679.8	21273	17790.3	17197.1	20870.4	21519.7	17707.7	17058.3
82	378.125	63.037	27222.5	22793.8	28856.9	30124.4	22708.1	21450.9	20630.9	21223.8	17742.8	17149.9	20822.9	21473.8	17652.3	17001.3
83	366.667	63.548	27323.9	22826	28810.4	30106.9	22520.6	21234.6	20593.4	21185.4	17709.3	17117.3	20784.7	21436.5	17609.8	16957.9
84	355.882	64.058	27443.3	22877.1	28787.3	30111.6	22362	21048.3	20573.3	21164	17696.3	17105.6	20761.8	21413.5	17586.9	16935.2
85	345.714	64.567	27569.3	22929.9	28796.5	30147.5	22241.7	20901.4	20573.8	21162.3	17707.2	17118.7	20757.5	21408.5	17586.8	16935.9
86	336.111	65.077	27687.3	22967	28841.5	30218.2	22162.2	20796.4	20594.3	21180.1	17741.3	17155.6	20772	21421.6	17608.3	16958.8
87	327.027	65.585	27785.4	22977.5	28921	30322.5	22121.3	20730.9	20762.1	21394.9	17693.9	17066.8	20801.4	21449.5	17644.6	16996.5
88	318.421	66.094	27858.7	22959.7	29031.3	30457.2	22112.8	20698.1	20829.6	21466.6	17741.8	17110.9	20877.1	21540.3	17647	16983.8
89	310.256	66.602	27906.9	22914.8	29164.3	30614.3	22128.7	20689.9	20955.6	21626.2	17704.9	17040.7	20953.9	21632.3	17649.6	16971.2
90	302.5	67.11	27929.2	22846.4	29306.9	30780.4	22157.5	20695.5	21039.1	21730.5	17687.8	17003.2	21171.9	21920.9	17540.1	16797.9
91	295.122	67.617	27931.9	22758.8	29450.5	30945.4	22196.7	20713.3	21163	21897.1	17604	16876.9	21240.5	22011.8	17501	16736.8
92	288.095	68.124	27919.1	22660.8	29585.5	31101.7	22228.4	20723.9	21233.8	21994	17548.3	16795.4	21343	22156.3	17399.3	16593.4
93	281.395	68.631	27894.7	22561	29690.2	31227.4	22231	20705.6	21303.9	22096	17464.2	16679.7	21402.1	22243.4	17323.3	16489.8
94	275	69.137	27868	22466.4	29758.2	31316.8	22195.4	20648.8	21351.7	22168.8	17390.8	16581.5	21460.9	22331.4	17240.7	16378.4
95	268.889	69.642	27846.1	22383.2	29794.8	31373.6	22133.7	20566.9	21395.9	22237.3	17317.2	16484	21509	22404.5	17167.3	16280.2
96	263.044	70.148	27835.4	22317.1	29808.5	31407.3	22050.4	20463.8	21431.4	22293.6	17252.4	16398.7	21551.4	22469.6	17100	16190.5
97	257.447	70.653	27847.7	22275.4	29803.4	31420.7	21955.5	20350.5	21461	22341.3	17193.9	16322.3	21585.2	22522.7	17040.9	16112.4
98	252.083	71.157	27878.6	22259.8	29789	31423.4	21858.1	20236.2	21482.8	22378.3	17142.5	16255.9	21610.6	22564.4	16987.9	16043.5
99	246.939	71.661	27927.6	22264.1	29767.5	31416.5	21766	20129.6	21497.5	22405.6	17096.6	16197.7	21628.6	22596.2	16938.9	15980.9
100	242	72.165	27990.2	22287.3	29735.7	31395.8	21680.5	20033.2	21505.8	22424.1	17055.4	16146.4	21638.8	22617.9	16894	15924.8
101	237.255	72.668	28060.3	22324.1	29712.9	31382.6	21610.9	19954	21508.8	22435.2	17019.2	16102.3	21642.3	22630.3	16854.4	15876.5
102	232.692	73.171	28129	22361	29706.9	31385.1	21563.8	19898.5	21508.9	22441.7	16989.2	16066.2	21642.4	22637.5	16820.7	15836
103	228.302	73.673	28188.2	22384.8	29721.4	31408.1	21537.3	19863.7	21509.8	22447.6	16966.5	16038.7	21644.7	22646	16793.4	15802.8
104	224.074	74.175	28231.7	22385.3	29750.7	31445.5	21527.4	19845.8	21515.4	22457.3	16952.1	16020.4	21653.2	22660.3	16774.2	15778
105	220	74.676	28255.7	22363.1	29783.6	31485.5	21526.1	19837.6	21527.6	22473.3	16946.6	16011.4	21668.7	22681.1	16764.7	15763.5
106	216.071	75.178	28263.4	22325.3	29819.7	31527.4	21534.5	19840.4	21546.1	22495.1	16949.4	16010.9	21690.3	22707.2	16764.5	15758.9
107	212.281	75.678	28259.6	22276	29860.3	31572.6	21552.7	19854	21568.9	22520.8	16958.2	16017	21716.2	22737.2	16770.8	15761.3
108	208.621	76.179	28247.8	22221.6	29900.4	31616.9	21572.5	19869.7	21593.5	22548	16970.8	16027.2	21744.2	22769.2	16780.3	15767.1
109	205.085	76.679	28233.4	22167.9	29936.6	31657.4	21587.7	19880.6	21617.2	22574.6	16980.5	16034.2	21771.6	22801.1	16786.2	15768.8
110	201.667	77.178	28216.4	22119.4	29966.8	31692.7	21593.8	19881.8	21636.5	22597.6	16982.2	16032.3	21794.8	22829.7	16783.6	15760.9
111	198.361	77.677	28205.8	22077.9	29989.5	31721.3	21587.6	19869.7	21650.1	22615.6	16974.6	16020.4	21812.1	22853.2	16771.6	15743
112	195.161	78.176	28209	22047.7	30004.8	31742.9	21572.9	19848.9	21658.2	22628.8	16958	15998.8	21823.9	22871.8	16750.6	15715.4
113	192.064	78.674	28225.2	22028.7	30015.7	31760.5	21551.2	19820.5	21661.9	22638.4	16933.7	15968.8	21831.5	22886.9	16721.9	15679.3
114	189.063	79.172	28248.6	22017.8	30021.5	31773.6	21521.6	19783.6	21663.6	22646.7	16904	15932.8	21837.3	22901	16688.1	15637.5
115	186.154	79.669	28277.6	22011.8	30022.7	31782.6	21484.8	19739.1	21666	22656.2	16872.1	15893.8	21844.1	22916.5	16652.5	15593.4
116	183.333	80.166	28310.9	22008	30021.3	31789.5	21442.8	19688.8	21671.4	22669.2	16840.4	15854.6	21854.1	22935.9	16617.3	15549
117	180.597	80.663	28346.4	22003.4	30020.1	31797.3	21397.7	19634.7	21681.3	22687.3	16810.5	15816.6	21869	22960.8	16583.8	15505.6
118	177.941	81.159	28382.4	21996	30021.9	31808.9	21352.4	19579.7	21696.4	22711.2	16783.1	15780.5	21888.8	22991.2	16552.5	15463.9
119	175.362	81.655	28417.4	21984.6	30029.5	31826.8	21309.4	19526.3	21716.4	22740.5	16757.8	15746	21913	23026.5	16523.2	15423.6
120	172.857	82.15	28450.7	21968.5	30044.6	31853.1	21270.6	19476.5	21740.3	22774.4	16733.8	15712.3	21940.8	23065.9	16494.8	15383.8
121	170.423	82.645	28481.7	21947.4	30068.4	31888.7	21236.9	19431.1	21767.3	22811.9	16710.1	15678.2	21971.3	23108.6	16466.2	15343.2
122	168.056	83.139	28510.2	21921.4	30100.6	31933.4	21208.2	19389.9	21796.7	22852.3	16685.6	15642.7	22003.9	23154	16436.5	15300.8
123	165.753	83.634	28535.9	21891	30139.9	31985.9	21183.3	19351.8	21827.8	22895.2	16659.7	15605.1	22038.2	23201.9	16405.3	15256.1
124	163.514	84.127	28559.2	21856.8	30184.4	32044.3	21160.5	19315.3	21860.5	22940.3	16632	15565	22074.2	23252.2	16372.3	15209
125	161.333	84.62	28580.7	21819.5	30232.2	32106.5	21137.9	19278.2	21894.8	22987.8	16602.5	15522.5	22112.1	23305.1	16337.5	15159.4
126	159.211	85.113	28601.1	21780.3	30281.1	32170.5	21113.5	19238.9	21930.7	23037.6	16571.2	15477.5	22152.1	23360.8	16301.1	15107.4
127	157.143	85.605	28621.4	21740.4	30329.5	32234.6	21086	19195.8	21968.3	23089.7	16538.1	15429.9	22194	23419.2	16263	15053
128	155.128	86.097	28642.7	21700.9	30376.6	32297.9	21054.3	19147.9	22007.3	23143.8	16503.2	15379.9	22237.6	23479.9	16223.2	14996.1
129	153.165	86.589	28666	21662.8	30421.6	32359.7	21017.9	19094.9	22047.3	23199.7	16466.2	15327.1	22282.3	23542.6	16181.3	14936.5
130	151.25	87.08	28691.9	21626.8	30464.7	32420.1	20977	19036.8	22087.9	23256.8	16427	15271.6	22327.9	23606.6	16137.2	14874
131	149.383	87.571	28721	21593.3	30506.1	32479.3	20932	18974.1	22128.9	23314.7	16385.4	15213.1	22373.7	23671.4	16090.6	14808.5
132	147.561	88.061	28753.2	21562	30546.4	32537.8	20883.4	18907.3	22169.9	23373.2	16341.5	15151.8	22419.5	23736.8	16041.5	14740.1
133	145.783	88.551	28788.2	21532.7	30586	32596.1	20832	18837.3	22210.9	23432.1	16295.5	15087.9	22465.3	23802.5	15990.3	14669
134	144.048	89.04	28825.4	21504.4	30625.7	32655	20778.5	18764.7	22252	23491.6	16247.6	15021.8	22511	23868.6	15937.4	14595.9
135	142.353	89.529	28864.1	21476.5	30665.9	32714.8	20723.6	18690.3	22293.6	23551.8	16198.5	14954.2	22557.3	23935.5	15883.1	14521
136	140.698	90.017	28903.5	21448.1	30707.2	32776	20668	18614.9	22335.9	23613	16148.7	14885.5	22604.2	24003.5	15828.1	14445.1
137	139.081	90.505	28942.9	21418.6	30750	32839.1	20612.2	18538.9	22379.2	23675.6	16098.7	14816.3	22652.3	24072.8	15772.8	14368.7
138	137.5	90.993	28981.8	21387.3	30794.7	32904.5	20556.7	18462.9	22423.8	23739.6	16048.7	14747	22701.6	24143.7	15717.5	14292
139	135.955	91.48	29019.7	21354.5	30841.5	32972.3	20501.8	18387.1	22469.7	23805.1	15999.2	14677.8	22752.2	24216.1	15662.6	14215.5
140	134.444	91.967	29056.5	21319.8	30890.6	33042.6	20447.8	18312	22516.8	23872	15950.1	14609.1	22804.3	24290	15608	14139.1
141	132.967	92.453	29092.4	21283.6	30941.9	33115.4	20394.6	18237.4	22565.2	23940.3	15901.4	14540.5	22857.5	24365.4	15553.8	14062.9
142	131.522	92.939	29127.5	21246.1	30995.3	33190.5	20342.3	18163.5	22614.4	24009.7	15853	14472.1	22911.7	24441.9	15499.8	13986.7
143	130.108	93.424	29162.1	21207.8	31050.3	33267.5	20290.6	18090	22664.5	24079.9	15804.7	14403.6	22966.7	24519.3	15445.9	13910.5
144	128.723	93.909	29196.4	21169	31106.7	33346.1	20239.3	18016.7	22715	24150.8	15756.3	14335	23022.3	24597.4	15391.9	13834.1
145	127.368	94.394	29230.5	21130.3	31164	33425.8	20188.1	17943.2	22765.8	24222.1	15707.8	14266.1	23078.3	24676.1	15337.7	13757.3
146	126.042	94.878	29264.7	21091.8	31221.7	33506	20136.6	17869.3	22816.8	24293.6	15658.9	14196.7	23134.5	24755.1	15283.2	13680.2
146.8	125	95.362	29299.4	21053.6	31279.5	33586.3	20084.4	17794.7	22867.8	24365.1	15609.7	14127	23190.8	24834.3	15228.3	13602.5
147	125	95.845	29334.4	21016	31336.9	33666.4	20031.4	17719.1	22918.6	24436.6	15560.1	14056.8	23247.1	24913.6	15173.1	13524.4
148	125	96.328	29370	20978.9	31393.7	33746.1	19977.5	17642.5	22969.2	24508	15510.1	13986.1	23303.2	24992.7	15117.4	13445.9
149	125	96.81	29406.1	20942.5	31449.8	33825.1	19922.5	17564.8	23019.6	24579.1	15459.6	13915	23359.2	25071.8	15061.3	13366.9
150	125	97.292	29442.8	20906.6	31505.2	33903.5	19866.4	17485.9	23069.8	24650	15408.8	13843.5	23415	25150.6	15005	13287.5
151	125	97.774	29479.8	20871.1	31560	33981.2	19809.5	17406.1	23119.6	24720.5	15357.7	13771.8	23470.5	25229.2	14948.3	13207.9
152	125	98.255	29517.1	20836.1	31614.1	34058.3	19751.9	17325.7	23169.1	24790.8	15306.4	13699.8	23525.7	25307.5	14891.4	13128.1
153	125	98.735	29554.6	20801.3	31667.8	34135.1	19693.8	17244.8	23218.3	24860.7	15255	13627.8	23580.5	25385.3	14834.6	13048.4
154	125	99.216	29592.2	20766.7	31721.3	34211.6	19635.4	17163.4	23267.2	24930.2	15203.7	13555.9	23635.1	25462.8	14777.8	12968.8
155	125	99.695	29629.8	20732.3	31774.6	34288	19577	17082.2	23316	24999.5	15152.4	13484.1	23689.4	25540	14721.1	12889.3
156	125	100.175	29667.1	20697.8	31828	34364.4	19518.8	17001.1	23364.5	25068.6	15101.4	13412.7	23743.5	25616.9	14664.6	12810.3
157	125	100.653	29704.2	20663.3	31881.5	34440.8	19461	16920.6	23413	25137.4	15050.6	13341.6	23797.4	25693.4	14608.6	12731.8
158	125	101.132	29741	20628.8	31935.3	34517.6	19403.6	16840.4	23461.3	25206.1	15000.3	13271.1	23851.1	25769.5	14553.1	12653.9
159	125	101.61	29777.4	20594.3	31989.4	34594.4	19346.8	16761	23509.6	25274.6	14950.4	13201.1	23904.6	25845.5	14498.1	12576.6
160	125	102.087	29813.3	20559.7	32043.7	34671.6	19290.6	16682.2	23557.8	25342.8	14901.1	13131.7	23958.1	25921.2	14443.6	12500
161	125	102.564	29848.9	20525.2	32098.3	34748.9	19235	16604	23605.8	25410.8	14852.2	13063	24011.5	25996.6	14389.6	12424.1
162	125	103.041	29884	20490.8	32153.2	34826.4	19179.9	16526.5	23653.7	25478.4	14803.9	12995	24064.7	26071.8	14336.2	12348.9
163	125	103.517	29918.7	20456.5	32208.1	34903.8	19125.5	16449.7	23701.4	25545.8	14756.1	12927.7	24117.7	26146.6	14283.3	12274.4
164	125	103.993	29953	20422.5	32262.9	34981.1	19071.5	16373.4	23748.8	25612.7	14708.8	12861	24170.4	26221	14231	12200.5
165	125	104.468	29987	20388.7	32317.6	35058.2	19018	16297.8	23795.9	25679	14662	12795	24222.9	26294.9	14179.1	12127.3
166	125	104.943	30020.7	20355.3	32372.1	35134.8	18964.8	16222.7	23842.5	25744.9	14615.7	12729.6	24275	26368.4	14127.7	12054.7
167	125	105.417	30054.1	20322.3	32426.1	35210.8	18912.1	16148.1	23888.8	25810.1	14569.7	12664.7	24326.7	26441.2	14076.6	11982.6
168	125	105.891	30087.2	20289.7	32479.6	35286.1	18859.6	16073.9	23934.7	25874.8	14524.1	12600.4	24377.9	26513.4	14026	11911.2
169	125	106.365	30120	20257.5	32532.5	35360.7	18807.4	16000.3	23980	25938.7	14478.9	12536.6	24428.7	26585	13975.8	11840.2
170	125	106.838	30152.6	20225.8	32584.8	35434.5	18755.5	15927.1	24024.8	26002	14434	12473.3	24478.9	26655.8	13925.9	11769.9
171	125	107.311	30184.9	20194.6	32636.4	35507.4	18703.9	15854.3	24069	26064.5	14389.4	12410.6	24528.6	26725.9	13876.3	11700.1
172	125	107.783	30217	20163.9	32687.3	35579.4	18652.5	15782.1	24112.7	26126.3	14345.2	12348.4	24577.6	26795.3	13827.2	11630.8
173	125	108.254	30248.8	20133.6	32737.6	35650.6	18601.5	15710.4	24155.8	26187.3	14301.4	12286.8	24626.2	26863.8	13778.5	11562.2
174	125	108.726	30280.2	20103.7	32787.1	35720.8	18550.9	15639.3	24198.4	26247.6	14258	12225.8	24674.1	26931.6	13730.2	11494.3
175	125	109.196	30311.3	20074.3	32836	35790.1	18500.7	15568.9	24240.4	26307.1	14215.1	12165.5	24721.5	26998.6	13682.4	11427
176	125	109.667	30342.1	20045.4	32884.1	35858.4	18451.2	15499.5	24281.9	26365.8	14172.7	12105.9	24768.3	27064.8	13635.2	11360.5
177	125	110.137	30372.5	20016.8	32931.8	35926	18402.2	15430.7	24322.8	26423.8	14130.8	12047	24814.6	27130.3	13588.4	11294.8
178	125	110.606	30402.5	19988.6	32978.9	35992.8	18353.7	15362.7	24363.3	26481.1	14089.4	11988.9	24860.3	27194.9	13542.3	11229.8
179	125	111.075	30432.1	19960.8	33025.6	36059	18305.9	15295.6	24403.2	26537.6	14048.7	11931.7	24905.5	27258.8	13496.8	11165.8
180	125	111.544	30461.3	19933.4	33071.8	36124.4	18258.8	15229.4	24442.6	26593.4	14008.6	11875.3	24950.2	27321.9	13452	11102.7
181	125	112.012	30490.1	19906.3	33117.5	36189.2	18212.3	15164.1	24481.5	26648.5	13969.1	11819.8	24994.4	27384.3	13407.8	11040.4
182	125	112.479	30518.4	19879.6	33162.6	36253	18166.8	15100.1	24519.9	26702.8	13930.3	11765.1	25038	27445.9	13364.2	10979.1
183	125	112.947	30546.3	19853.3	33207.3	36316.2	18121.9	15036.9	24557.8	26756.4	13892.1	11711.4	25081.1	27506.7	13321.4	10918.6
184	125	113.413	30573.7	19827.4	33251.6	36378.7	18077.8	14974.7	24595.2	26809.2	13854.6	11658.5	25123.6	27566.8	13279.2	10859.2
185	125	113.88	30600.7	19801.8	33295.3	36440.4	18034.3	14913.5	24632.1	26861.2	13817.7	11606.6	25165.6	27625.9	13237.7	10800.6
186	125	114.345	30627.3	19776.7	33338.5	36501.4	17991.6	14853.2	24668.4	26912.4	13781.5	11555.5	25207	27684.3	13196.9	10743
187	125	114.811	30653.4	19751.9	33381.2	36561.5	17949.5	14793.8	24704.1	26962.9	13745.9	11505.4	25247.8	27741.8	13156.8	10686.3
188	125	115.276	30679.1	19727.6	33423.3	36620.9	17908.1	14735.3	24739.3	27012.5	13710.9	11456	25288.1	27798.5	13117.3	10630.5
189	125	115.74	30704.5	19703.6	33464.7	36679.3	17867.3	14677.7	24773.8	27061.3	13676.5	11407.5	25327.7	27854.4	13078.4	10575.6
190	125	116.204	30729.4	19680.1	33505.5	36736.8	17827.1	14621	24807.8	27109.2	13642.7	11359.9	25366.8	27909.4	13040.1	10521.5
191	125	116.668	30754	19657	33545.7	36793.4	17787.6	14565.2	24841.2	27156.3	13609.5	11313	25405.2	27963.5	13002.4	10468.3
192	125	117.131	30778.2	19634.4	33585.2	36849.1	17748.6	14510.3	24873.9	27202.6	13576.8	11266.9	25442.9	28016.7	12965.3	10415.9
193	125	117.593	30802	19612.2	33623.9	36903.8	17710.3	14456.2	24906.1	27248	13544.7	11221.7	25480.1	28069	12928.7	10364.3
194	125	118.056	30825.4	19590.4	33662	36957.6	17672.5	14402.9	24937.7	27292.6	13513.1	11177.2	25516.6	28120.6	12892.8	10313.5
195	125	118.517	30848.5	19569.1	33699.4	37010.4	17635.3	14350.5	24968.7	27336.3	13482.1	11133.5	25552.6	28171.2	12857.4	10263.6
196	125	118.979	30871.2	19548.2	33736.2	37062.3	17598.7	14299	24999.1	27379.3	13451.6	11090.6	25587.9	28221	12822.6	10214.5
197	125	119.44	30893.6	19527.6	33772.2	37113.2	17562.7	14248.3	25028.9	27421.4	13421.7	11048.5	25622.6	28270	12788.4	10166.2
198	125	119.9	30915.6	19507.5	33807.7	37163.3	17527.3	14198.5	25058.2	27462.8	13392.4	11007.2	25656.8	28318.2	12754.7	10118.7
199	125	120.36	30937.3	19487.8	33842.6	37212.6	17492.6	14149.5	25086.9	27503.4	13363.6	10966.6	25690.4	28365.6	12721.6	10072
200	125	120.819	30958.7	19468.5	33876.8	37261	17458.4	14101.4	25115.1	27543.3	13335.3	10926.8	25723.5	28412.2	12689.1	10026.1
201	125	121.278	30979.7	19449.5	33910.6	37308.6	17424.8	14054.1	25142.8	27582.4	13307.6	10887.8	25756	28458	12657.2	9980.99
202	125	121.737	31000.4	19430.8	33943.7	37355.4	17391.9	14007.7	25170	27620.7	13280.5	10849.6	25788	28503.1	12625.8	9936.69
203	125	122.195	31020.7	19412.6	33976.4	37401.5	17359.6	13962.1	25196.6	27658.3	13254	10812.2	25819.5	28547.4	12595	9893.19
204	125	122.652	31040.7	19394.6	34008.5	37446.8	17327.9	13917.4	25222.8	27695.2	13228	10775.5	25850.5	28591.1	12564.8	9850.46
205	125	123.11	31060.4	19377.1	34040.1	37491.4	17296.8	13873.6	25248.5	27731.5	13202.5	10739.6	25881	28634	12535.1	9808.5
206	125	123.566	31079.7	19359.8	34071.2	37535.2	17266.3	13830.5	25273.7	27767.1	13177.6	10704.4	25911	28676.2	12505.9	9767.29
207	125	124.023	31098.7	19342.8	34101.8	37578.3	17236.4	13788.3	25298.4	27802	13153.1	10670	25940.5	28717.8	12477.3	9726.83
208	125	124.478	31117.4	19326.2	34131.9	37620.8	17207.1	13746.8	25322.7	27836.2	13129.2	10636.2	25969.5	28758.6	12449.2	9687.09
209	125	124.934	31135.7	19309.9	34161.6	37662.5	17178.3	13706.1	25346.6	27869.8	13105.8	10603.1	25998.1	28798.8	12421.7	9648.07
210	125	125.389	31153.8	19293.9	34190.7	37703.5	17150	13666.1	25370	27902.8	13082.8	10570.7	26026.2	28838.3	12394.6	9609.75
211	125	125.843	31171.5	19278.1	34219.3	37743.8	17122.3	13627	25392.9	27935.1	13060.3	10538.9	26053.9	28877.2	12368	9572.1
212	125	126.297	31189	19262.7	34247.5	37783.4	17095.1	13588.5	25415.4	27966.8	13038.3	10507.8	26081.1	28915.4	12341.9	9535.12
213	125	126.751	31206.1	19247.5	34275.2	37822.3	17068.4	13550.6	25437.5	27997.9	13016.7	10477.3	26107.8	28953	12316.2	9498.8
214	125	127.204	31222.9	19232.7	34302.5	37860.7	17042.1	13513.5	25459.1	28028.4	12995.6	10447.5	26134.1	28989.9	12291.1	9463.13
215	125	127.656	31239.4	19218.1	34329.3	37898.3	17016.3	13476.9	25480.4	28058.2	12974.9	10418.2	26160	29026.2	12266.3	9428.08
216	125	128.108	31255.7	19203.8	34355.6	37935.4	16991	13441.1	25501.2	28087.5	12954.6	10389.5	26185.4	29062	12242	9393.64
217	125	128.56	31271.7	19189.8	34381.4	37971.7	16966.2	13405.9	25521.6	28116.3	12934.7	10361.4	26210.4	29097.1	12218.1	9359.81
218	125	129.011	31287.4	19176.1	34406.9	38007.4	16941.7	13371.3	25541.6	28144.4	12915.2	10333.9	26235	29131.6	12194.7	9326.57
219	125	129.462	31302.9	19162.7	34431.9	38042.6	16917.7	13337.3	25561.2	28172	12896.1	10306.9	26259.1	29165.5	12171.6	9293.92
220	125	129.912	31318.2	19149.6	34456.5	38077.2	16894.1	13303.9	25580.4	28199.1	12877.5	10280.5	26282.9	29198.9	12149	9261.87
221	125	130.362	31333.2	19136.8	34480.7	38111.2	16870.8	13271	25599.3	28225.6	12859.2	10254.6	26306.3	29231.7	12126.8	9230.38
222	125	130.812	31348	19124.3	34504.6	38144.7	16848	13238.6	25617.7	28251.6	12841.3	10229.3	26329.3	29264	12105	9199.44
223	125	131.26	31362.6	19112.1	34528	38177.6	16825.6	13206.9	25635.9	28277.1	12823.7	10204.5	26351.9	29295.7	12083.6	9169.06
224	125	131.709	31376.8	19100.2	34551.1	38210	16803.5	13175.6	25653.6	28302.1	12806.6	10180.2	26374.1	29326.9	12062.5	9139.22
225	125	132.157	31390.8	19088.5	34573.8	38241.9	16781.9	13144.9	25671.1	28326.6	12789.8	10156.4	26396	29357.6	12041.9	9109.91
226	125	132.605	31404.6	19077.2	34596.2	38273.3	16760.6	13114.8	25688.2	28350.6	12773.4	10133.2	26417.6	29387.9	12021.6	9081.13
227	125	133.052	31418.1	19066.2	34618.2	38304.2	16739.8	13085.2	25705	28374.2	12757.3	10110.4	26438.8	29417.6	12001.7	9052.85
228	125	133.498	31431.3	19055.4	34639.9	38334.6	16719.3	13056.2	25721.4	28397.3	12741.6	10088.1	26459.7	29446.8	11982.2	9025.12
229	125	133.944	31444.2	19045	34661.2	38364.5	16699.2	13027.6	25737.5	28420	12726.2	10066.3	26480.1	29475.4	11963.1	8998.03
230	125	134.39	31456.8	19034.8	34682.2	38393.8	16679.5	12999.7	25753.4	28442.2	12711.1	10045	26500.2	29503.6	11944.4	8971.38
231	125	134.835	31469.1	19024.9	34702.8	38422.7	16660.3	12972.3	25768.9	28464	12696.4	10024.1	26520	29531.3	11926	8945.24
232	125	135.28	31481.1	19015.3	34723	38451.1	16641.4	12945.4	25784.1	28485.3	12682.1	10003.7	26539.5	29558.6	11908	8919.57
233	125	135.725	31492.8	19006.1	34743	38479	16622.8	12919	25799.1	28506.2	12668	9983.8	26558.7	29585.4	11890.3	8894.38
234	125	136.168	31504.2	18997.1	34762.5	38506.3	16604.7	12893.2	25813.7	28526.7	12654.3	9964.33	26577.5	29611.7	11872.9	8869.67
235	125	136.612	31515.3	18988.5	34781.8	38533.2	16587	12867.9	25828	28546.7	12641	9945.31	26596.1	29637.6	11855.9	8845.44
236	125	137.055	31526	18980.2	34800.6	38559.5	16569.6	12843.2	25841.9	28566.3	12627.9	9926.76	26614.3	29663.1	11839.3	8821.7
237	125	137.497	31536.5	18972.2	34819.1	38585.4	16552.6	12819	25855.6	28585.4	12615.2	9908.67	26632.1	29688	11823	8798.44
238	125	137.939	31546.6	18964.6	34837.2	38610.7	16536	12795.3	25868.9	28604.1	12602.8	9891.05	26649.7	29712.5	11807	8775.67
239	125	138.381	31556.4	18957.3	34855	38635.5	16519.8	12772.1	25882	28622.3	12590.8	9873.9	26666.9	29736.5	11791.4	8753.38
240	125	138.822	31565.9	18950.3	34872.4	38659.7	16504	12749.5	25894.7	28640	12579.1	9857.24	26683.7	29760	11776.1	8731.59
241	125	139.263	31575	18943.7	34889.4	38683.4	16488.5	12727.5	25907	28657.3	12567.7	9841.05	26700.3	29783.1	11761.2	8710.3
242	125	139.703	31583.8	18937.5	34906	38706.6	16473.5	12706	25919.1	28674.1	12556.7	9825.34	26716.4	29805.6	11746.7	8689.52
243	125	140.143	31592.2	18931.7	34922.2	38729.2	16458.9	12685.1	25930.8	28690.4	12546	9810.14	26732.3	29827.7	11732.5	8669.26
244	125	140.582	31600.2	18926.2	34938	38751.2	16444.7	12664.8	25942.2	28706.3	12535.8	9795.43	26747.7	29849.2	11718.7	8649.54
245	125	141.021	31607.9	18921.2	34953.4	38772.6	16431	12645.1	25953.2	28721.7	12525.8	9781.24	26762.8	29870.2	11705.3	8630.35
246	125	141.459	31615.2	18916.5	34968.4	38793.4	16417.6	12626.1	25963.8	28736.5	12516.3	9767.58	26777.5	29890.7	11692.3	8611.72
247	125	141.897	31622.1	18912.3	34983	38813.7	16404.8	12607.6	25974.1	28750.8	12507.1	9754.46	26791.9	29910.6	11679.7	8593.67
248	125	142.335	31628.6	18908.5	34997.1	38833.2	16392.4	12589.8	25984.1	28764.6	12498.4	9741.9	26805.8	29929.9	11667.5	8576.21
249	125	142.772	31634.7	18905	35010.8	38852.2	16380.5	12572.7	25993.6	28777.9	12490	9729.9	26819.2	29948.6	11655.9	8559.49
250	125	143.208	31640.4	18902.1	35023.9	38870.4	16369.2	12556.3	26002.8	28790.6	12482.1	9718.48	26832.2	29966.6	11644.7	8543.39
251	125	143.645	31645.7	18899.5	35036.6	38888	16358.3	12540.7	26011.5	28802.7	12474.6	9707.67	26844.8	29984	11634	8527.92
252	125	144.08	31650.5	18897.5	35048.8	38904.8	16348	12525.8	26019.8	28814.2	12467.5	9697.48	26856.9	30000.8	11623.7	8513.1
253	125	144.515	31654.8	18895.9	35060.5	38920.9	16338.3	12511.6	26027.7	28825.1	12460.9	9687.93	26868.6	30016.9	11613.9	8498.96
254	125	144.95	31658.7	18894.7	35071.6	38936.2	16329.1	12498.3	26035.1	28835.3	12454.8	9679.05	26879.7	30032.4	11604.6	8485.52
255	125	145.384	31662.1	18894.1	35082.2	38950.7	16320.5	12485.8	26042.1	28844.9	12449.1	9670.85	26890.4	30047.1	11595.8	8472.81
256	125	145.818	31665	18894	35092.2	38964.3	16312.5	12474.2	26048.5	28853.7	12444	9663.36	26900.6	30061.1	11587.6	8460.85
257	125	146.252	31667.4	18894.3	35101.5	38977.2	16305.2	12463.4	26054.5	28861.9	12439.4	9656.6	26910.2	30074.3	11579.9	8449.65
258	125	146.684	31669.3	18895.2	35110.3	38989.1	16298.5	12453.5	26059.9	28869.3	12435.3	9650.6	26919.3	30086.8	11572.8	8439.26
259	125	147.117	31489.4	19148.7	35118.4	39000	16292.3	12444.4	26064.9	28876	12431.8	9645.38	26927.8	30098.4	11566.2	8429.7
260	125	147.549	31518.5	19180.5	35126.9	39012.2	16282.7	12431.1	26069.4	28881.9	12429.4	9641.58	26934.5	30107.3	11562.5	8423.83
261	125	147.98	31470	19240.3	35117.9	38999.8	16290.2	12441.9	26072.8	28886.3	12428.5	9639.79	26935.9	30108.6	11564.6	8426.14
262	125	148.411	31475.2	19214.9	35098	38972.2	16308.1	12467.5	26075.8	28890	12427.6	9638.15	26944.7	30120.5	11559	8417.65
263	125	148.842	31456.7	19192.3	35094.2	38967.4	16309.2	12469.6	26079.6	28895.1	12425.5	9634.83	26958.9	30139.9	11547.8	8401.32
264	125	149.272	31431.8	19170.2	35097.1	38971.1	16308	12467.5	26083.4	28900.3	12422.5	9630.44	26963.4	30146	11544.6	8396.58
265	125	149.702	31381.8	19160.1	35094.4	38965.6	16318.6	12480.8	26085	28902.7	12420.1	9627.24	26961.8	30144.1	11544.9	8397.31
266	125	150.131	31339.2	19137.9	35095.1	38963.3	16333.7	12498.8	26085.4	28903.7	12417.9	9624.54	26965.6	30149.9	11539.1	8389.57
267	125	150.56	31305.8	19127.8	35101.6	38969.4	16341.4	12506.7	26086.6	28905.7	12415.2	9621.03	26973.1	30160.6	11530.6	8377.76
268	125	150.988	31283	19135.1	34974.2	38765.2	16522.7	12737.6	26088.5	28908.5	12412.6	9617.56	26977.6	30167.1	11525.7	8371.04
269	125	151.416	31289.9	19140.7	34899.4	38651.1	16639.1	12893.2	26090.1	28910.4	12412.6	9617.24	26976.5	30165.1	11529.2	8375.45
270	125	151.844	31250.8	19213.5	34831.9	38552.4	16723.1	13008.3	26091.1	28910.4	12418.3	9623.86	26965.4	30147.6	11549.3	8402.05
271	125	152.271	31210.7	19300.1	34708.7	38383.2	16823.6	13154.8	26092.4	28910.1	12428	9635.3	26967.7	30147.7	11562.4	8417.3
272	125	152.697	31205.3	19350.9	34602.2	38243.7	16878.3	13242.6	26095.9	28913.7	12430.7	9637.79	26984.7	30169.7	11555.4	8405.42
273	125	153.123	31204.3	19388.6	34504.8	38118.5	16916.1	13308	26099.7	28918.9	12427.5	9633.16	26992.2	30179.9	11550	8397.41
274	125	153.549	31184.8	19433.6	34408.1	37991.5	16966.9	13389.1	26102.8	28924.2	12419.8	9623.24	26989.8	30177.6	11546.8	8394.04
275	125	153.974	31168.9	19460.1	34332.5	37889.1	17022.4	13471.5	26104.7	28928.8	12408.5	9609.18	26989.9	30180.2	11535	8379.86
276	125	154.398	31150.5	19471.8	34284.5	37819.8	17077.8	13548.1	26108.3	28936.2	12393.4	9590.15	26995.3	30190.6	11516.2	8355.99
277	125	154.823	31119.2	19480.3	34250.5	37766.1	17139.9	13629.9	26115.5	28948.3	12376.1	9567.79	27003	30203.7	11497.2	8331.58
278	125	155.246	31079.6	19485	34221.5	37717.7	17204.8	13714.1	26127.1	28965.9	12358.6	9544.38	27015.8	30222.9	11478.8	8306.72
279	125	155.67	31041.7	19481.4	34195.6	37675.1	17260.2	13786.1	26143.9	28989.5	12342.2	9521.05	27035.5	30250.3	11460.9	8281.15
280	125	156.092	31005.7	19478.1	34166.6	37631.2	17303.8	13844.6	26165.4	29018.5	12326.8	9498.05	27059.7	30282.6	11445.4	8257.5
281	125	156.515	30973.5	19482.7	34130	37579.9	17338.6	13894.1	26190.3	29051.5	12312.1	9475.15	27086.8	30318.3	11431	8234.5
282	125	156.937	30952.7	19494.8	34089.8	37526.1	17364.8	13933.9	26216.9	29086.6	12296.9	9451.37	27116.4	30357.2	11414.9	8208.94
283	125	157.358	30945	19514.9	34051.3	37475.5	17385	13966.2	26243.9	29122.6	12280.3	9425.67	27146	30396.6	11396.7	8180.94
284	125	157.779	30946.7	19544.1	34016.5	37429.5	17404.9	13997.3	26270.3	29158.1	12261.6	9397.77	27173.5	30433.7	11377	8151.53
285	125	158.199	30954	19578.1	33987.3	37389.7	17427.5	14030.6	26295.4	29192.4	12241.2	9367.87	27199.1	30469	11355.3	8120.12
286	125	158.62	30962.6	19610.2	33964.7	37357.3	17452.6	14065.4	26319.5	29225.9	12219.2	9336.37	27223.8	30503.6	11331.8	8086.71
287	125	159.039	30965.6	19636.2	33946.3	37329.6	17479.4	14101.5	26343	29259	12196.4	9303.96	27248.2	30537.8	11307.8	8052.66
288	125	159.458	30958.3	19653.5	33928.8	37302.8	17507	14138.3	26366.5	29291.9	12173.4	9271.37	27272.4	30571.9	11284	8018.92
289	125	159.877	30939.9	19660.9	33909.8	37274.5	17533.5	14174.2	26390.1	29324.9	12150.7	9239.12	27297.1	30606.4	11260.6	7985.61
290	125	160.295	30912.2	19660.4	33888	37243.2	17558	14208.1	26413.7	29357.8	12128.5	9207.43	27322	30641	11237.8	7952.96
291	125	160.713	30878.8	19656.6	33863	37208.3	17581	14241	26436.9	29390.1	12106.8	9176.33	27346.3	30674.8	11215.5	7921.06
292	125	161.13	30845	19654.4	33835.5	37170.5	17603.8	14274.1	26459.4	29421.6	12085.4	9145.81	27369.7	30707.5	11193.5	7889.72
293	125	161.547	30815.9	19658	33806.8	37131.1	17627.5	14308.6	26480.9	29451.7	12064.3	9115.9	27392	30738.7	11171.8	7858.84
294	125	161.963	30794.3	19670	33777.7	37090.6	17653.3	14345.7	26501.4	29480.5	12043.7	9086.81	27412.9	30768.3	11150.4	7828.74
295	125	162.379	30780.5	19690.9	33748	37049.1	17681.7	14386	26490.1	29431.1	12174	9236.93	27432.9	30796.5	11129.8	7799.76
296	125	162.795	30774.4	19719.8	33719.8	37008.1	17715.6	14432.7	26581	29532.6	12212.8	9265.01	27444.7	30809.6	11134.7	7803.15
297	125	163.21	30777.8	19756.8	33703	36978.3	17762.5	14492.7	26552.5	29487.8	12263.6	9332.08	27464.6	30830.6	11149.1	7816.35
298	125	163.624	30784.6	19793.8	33693.3	36955.8	17814.7	14557.6	26541.4	29475.2	12259.7	9329.65	27437.3	30768.8	11224	7898.36
299	125	164.038	30784.7	19826.7	33681.8	36931.2	17867.4	14623.5	26497.5	29415.1	12295.4	9381.58	27472.6	30790.6	11324.8	8012.69
300	125	164.452	30777.6	19853.5	33670.7	36906.5	17922	14691.6	26448.1	29344.5	12348.7	9456.01	27408.7	30704.3	11369.7	8079.88
301	125	164.865	30762.3	19865.6	33654.5	36878.1	17965.5	14747.4	26386.7	29270.8	12347.5	9467.16	27329.4	30609.4	11366.4	8092.2
302	125	165.278	30731.1	19862.7	33620.3	36832.6	17986.5	14779.7	26301.4	29171.7	12329.2	9462.59	27247.7	30515.4	11344.9	8082.96
303	125	165.69	30682.5	19849.5	33559.3	36760.4	17980.3	14784.7	26225.8	29085.5	12305.2	9449.13	27171.7	30427.5	11326.6	8076.5
304	125	166.102	30626.1	19831.4	33475.8	36666.1	17949.2	14764.4	26170.8	29021.2	12295.2	9448.34	27122.7	30370.5	11316.5	8074.43
305	125	166.513	30576.1	19815.7	33385.6	36566.3	17905.5	14730.3	26142.9	28986.8	12298.7	9458.29	27099.3	30341.3	11321.3	8085.02
306	125	166.924	30545.2	19812.3	33310.7	36483.4	17869.2	14701.9	26137.6	28976.5	12318.1	9482.79	27098.8	30337	11339.1	8106.56
307	125	167.334	30541.6	19828.3	33270.7	36437.6	17857.5	14695.9	26146.4	28981.6	12344.7	9512.97	27109	30344.4	11362.9	8133.08
308	125	167.744	30564.3	19866	33275.7	36439.5	17877.9	14719.5	26158.6	28991	12370.4	9541.42	27120.8	30354.2	11384.1	8156.22
308.032	125	168.154	30599.2	19914.9	33322.1	36485.4	17927.1	14769.2	26167.6	28997.9	12389.9	9563.11	27128	30359.9	11399.3	8173.02
309	122.61	168.563	30633.4	19960.5	33392.8	36557.2	17991.7	14832.6	26174.7	29003.6	12403.4	9577.87	27134.1	30365.1	11409.5	8184.09
310	120.305	168.972	30655.8	19988.7	33462.6	36628.9	18052.5	14891.5	26182.8	29011.2	12414	9589.02	27143.6	30374.8	11418.3	8192.69
311	118.086	169.38	30658.3	19992.1	33511.1	36679.3	18092.1	14929.4	26194.3	29022.8	12424.8	9599.61	27159.2	30391.5	11428.3	8201.56
312	115.946	169.787	30640.3	19976.3	33527.8	36697.4	18101.8	14937.6	26208.8	29037.9	12436	9610.2	27179.2	30413.3	11439.6	8211.01
313	113.883	170.195	30607.2	19951.3	33513.9	36684.6	18082.4	14917.1	26222.7	29052.9	12444.9	9618	27198.4	30434.6	11448.4	8217.79
314	111.892	170.602	30564.5	19922.7	33479.6	36651.3	18043.3	14877	26231.1	29062.7	12446.4	9618.1	27210.3	30448.7	11449.3	8216.41
315	109.969	171.008	30527.9	19899.5	33439.7	36612.4	17999	14831.7	26230.1	29063.1	12439	9609.42	27210.4	30450.7	11440.3	8205.48
316	108.112	171.414	30506.5	19889.1	33407.6	36581.3	17962.1	14793.9	26219.6	29053.4	12423.9	9593.35	27198.8	30440.3	11422.7	8186.61
317	106.316	171.819	30503.8	19893.3	33390.4	36565.1	17939.8	14770.6	26196.1	29029.4	12403.1	9573.08	27173.2	30414.2	11399.4	8163.77
318	104.579	172.224	30514.1	19910.8	33387.1	36562.6	17932.4	14762.3	26162.1	28993.2	12379.7	9551.79	27136.9	30375.6	11374.4	8141.12
319	102.897	172.629	30528.7	19938.7	33391.1	36566.9	17934.8	14764.4	26128.5	28956.5	12361.1	9536.27	27102.1	30337.5	11355.7	8125.68
320	101.269	173.033	30542.6	19966.1	33394	36569.2	17940.7	14770.9	26105.8	28930.7	12353.6	9531.96	27080.1	30312.3	11349.2	8122.42
321	99.692	173.436	30549.3	19986.8	33390.6	36564	17946.2	14778.2	26100.2	28922.4	12361.3	9542.32	27076.9	30306.6	11358.2	8133.91
322	98.163	173.839	30547.7	19998.5	33382	36552.6	17951.5	14786.4	26111.6	28930.3	12389.6	9574.1	27091.9	30318.7	11387.1	8165.69
323	96.68	174.242	30539.5	20003.5	33374.6	36541.8	17960.4	14798.7	26131.2	28945.7	12429.5	9618.17	27114.8	30338.3	11426.3	8208.19
324	95.241	174.644	30526.3	20006.1	33375.3	36539.2	17977.5	14819.1	26147.3	28956.8	12469.5	9663.04	27132.4	30351.6	11464.5	8250.58
325	93.844	175.046	30511.8	20009.2	33387.2	36548	18004.3	14849	26154.1	28958.9	12499.5	9697.8	27138.9	30353.8	11492.1	8282.49
326	92.488	175.447	30497.2	20014.2	33406.7	36564.7	18037.7	14885.2	26148.8	28949.4	12515	9717.64	27132.3	30343.1	11505.2	8299.71
327	91.171	175.848	30481.4	20020.1	33424.5	36579.3	18070.6	14921.3	26129.7	28925.8	12517.6	9724.63	27112.1	30318.6	11506.1	8304.89
328	89.89	176.249	30462.3	20025.1	33429.1	36580	18094.4	14949	26101.1	28892.3	12512.9	9724.84	27083.6	30285.3	11500.8	8304.37
329	88.645	176.649	30439	20028.1	33412.5	36558.1	18103.2	14963	26070.3	28855.9	12509	9726.45	27054.2	30250.7	11497.3	8306.22
330	87.434	177.048	30413.1	20030.5	33373.6	36512.7	18096.5	14962.9	26042.6	28822	12511.8	9735.51	27029.2	30219.7	11501.2	8315.97
331	86.256	177.447	30389.1	20035.6	33319.2	36450.6	18079.7	14953.8	26019.9	28792.2	12523.6	9754.37	27009.2	30192.9	11513.8	8335.32
332	85.109	177.846	30371.9	20047.5	33261.6	36384.6	18062.9	14945.4	26000.4	28764.8	12542.5	9781.22	26991.4	30167.6	11532.9	8361.97
333	83.992	178.244	30364.9	20068.4	33213.6	36328.1	18056.5	14947.5	25980.6	28736.3	12564.8	9812.13	26971.8	30139.5	11554.4	8391.91
334	82.904	178.642	30367.7	20097.5	33183.5	36289.7	18066.9	14966.3	25957.7	28704.1	12587.1	9843.68	26947.8	30106.3	11575.4	8422.08
335	81.844	179.039	30375.4	20130.7	33172.3	36270.5	18094.7	15002.1	25931.6	28668.3	12608.4	9874.74	26919.9	30068.6	11595.3	8451.83
336	80.81	179.436	30381	20161.5	33174.6	36264.9	18135.2	15050.4	25904.7	28631.5	12630.3	9906.59	26891.7	30030.3	11616.1	8482.73
337	79.802	179.832	30377.5	20183.7	33181.4	36263.8	18180.3	15103.4	25880.8	28597.5	12655.2	9941.53	26867.6	29996.3	11640.6	8517.14
338	78.82	180.228	30360.9	20194.3	33184	36258.3	18222.4	15153.6	25862.6	28569.4	12684.9	9981.06	26850.5	29969.6	11670.2	8556.38
339	77.861	180.624	30331.8	20193.9	33177.3	36243.2	18256.6	15196.1	25850	28547.3	12718.7	10024.4	26840.1	29950.1	11704.1	8599.39
340	76.925	181.019	30295.1	20187.3	33160.6	36217.9	18281.9	15230	25840.1	28528.2	12753.5	10068.4	26832.5	29933.8	11738.8	8642.73
341	76.011	181.413	30257.9	20181.4	33136.6	36185.2	18300.3	15257.1	25828.2	28507.4	12785	10108.7	26822.3	29915.2	11769.6	8681.97
342	75.119	181.807	30227	20181.4	33109.3	36149.2	18315	15280.5	25809.9	28480.4	12809.2	10141.7	26804.6	29889	11792.9	8713.69
343	74.248	182.201	30206.2	20191.4	33081.2	36112.6	18328.5	15302.5	25783	28444.7	12824.9	10166.2	26777.3	29853.2	11807.7	8737.05
344	73.396	182.594	30195.7	20211.2	33052.8	36075.7	18341.7	15324.3	25748.6	28401.4	12834.1	10184.2	26742.3	29809.2	11816.1	8754.37
345	72.564	182.987	30192.6	20238	33023.2	36037.4	18354.1	15345.3	25710.7	28354.3	12840.9	10200.3	26703.8	29761.5	11822.7	8770.26
346	71.75	183.379	30192.3	20266.9	32990.9	35996.2	18365.2	15365.3	25674.1	28308.2	12850.6	10219.5	26667.3	29715.4	11832.7	8789.81
347	70.955	183.771	30190.4	20293.7	32956.3	35952.5	18375.3	15384.5	25642.9	28267.2	12867.1	10245.7	26636.8	29675.1	11849.7	8816.52
348	70.177	184.163	30184.3	20315.8	32921.8	35908.6	18386.2	15404.8	25618.7	28233	12891.4	10280	26613.6	29642.1	11874.5	8851.18
349	69.416	184.554	30173.3	20332.5	32891.4	35868.9	18401	15428.8	25600.4	28204.7	12922.2	10320.8	26596.3	29614.9	11905.3	8891.83
350	68.671	184.944	30158.3	20344.9	32868.7	35837.2	18422.2	15459.1	25585.2	28179.5	12955.8	10364.5	26581.4	29590.2	11938.4	8934.85
351	67.942	185.334	30140.5	20354.4	32855.5	35815.4	18451.1	15496.6	25569.8	28154.2	12988.6	10407.1	26565.8	29564.7	11970.3	8976.52
352	67.228	185.724	30121.3	20362.3	32850.4	35802.1	18486.1	15539.8	25551.9	28126.6	13017.9	10446.1	26547.2	29536.5	11998.6	9014.45
353	66.529	186.113	30100.9	20369.5	32849.2	35792.9	18523.6	15585.3	25530.8	28096	13043	10480.7	26525.5	29505.5	12022.9	9048.12
354	65.845	186.502	30079.6	20376.2	32846.2	35782	18559	15628.6	25507.6	28063.5	13064.7	10511.7	26502.2	29472.9	12044.2	9078.62
355	65.174	186.89	30057.7	20382.8	32836.4	35764.2	18588	15665.6	25483.8	28030.7	13084.9	10540.9	26478.9	29440.7	12064.4	9107.7
356	64.517	187.278	30036.2	20390.2	32816.9	35736.4	18608.6	15694.4	25460.7	27998.7	13105	10569.9	26456.8	29409.9	12084.8	9136.81
357	63.874	187.666	30016.7	20399.6	32788.1	35699.2	18621.1	15715.3	25438.4	27967.7	13125.6	10599.2	26435.7	29380.1	12105.8	9166.47
358	63.242	188.053	30000.9	20412.6	32753.2	35655.6	18628.1	15731	25416.3	27936.7	13146.2	10628.7	26414.4	29350.1	12126.7	9196.05
359	62.624	188.439	29990	20429.8	32716.5	35610.3	18633.7	15745.2	25392.9	27904.5	13166	10657.3	26391.3	29318.3	12146.6	9224.74
360	62.017	188.825	29983.7	20451	32682.3	35567.5	18641.2	15761.3	25367.5	27870.1	13184.4	10684.7	26365.6	29283.5	12164.8	9252
361	61.422	189.211	29980.2	20474.2	32653.1	35529.9	18653.2	15781.7	25340.2	27833.6	13201.6	10711.1	26337.5	29246.2	12181.8	9278.21
362	60.838	189.596	29976.7	20497	32629.6	35498	18670.1	15806.9	25312	27796.2	13218.8	10737.5	26308.5	29207.7	12198.8	9304.63
363	60.265	189.981	29970.2	20516.7	32610.6	35470.8	18691.3	15836.3	25285	27759.7	13237.5	10765.6	26280.8	29170.5	12217.5	9332.91
363.469	60	190.365	29938.3	20530.3	32620.8	35482.4	18694.7	15838.4	25260.6	27725.4	13261.5	10799.6	26256	29135.5	12242.3	9367.92
364	60	190.749	29719.5	20464.5	32645.2	35509.4	18706.7	15847.8	25257.8	27712.5	13308.1	10856.2	26255.8	29125.3	12290.8	9426.35
365	60	191.133	29251.6	20212.9	32679.3	35546.5	18725.9	15863.9	25294.6	27739.7	13391.4	10949.1	26302	29163.9	12373.9	9517.11
366	60	191.517	28642.4	19789.1	32668.5	35512.5	18827.9	15989.1	25360.3	27795.1	13507.2	11075.2	26374.9	29227.8	12490.8	9642.97
367	60	191.901	28193.9	19311.9	32654.9	35473.7	18937	16123.3	25431.5	27855	13633.6	11213	26446.1	29287.1	12620	9784.1
368	60	192.284	27973.4	19013.5	32648.5	35449.8	19016.4	16220.3	25482.8	27895.1	13739.6	11330.2	26496.5	29326.7	12722.9	9897.81
369	60	192.667	27896.2	18877.2	32651.5	35437.5	19093.5	16312.6	25508.9	27913.2	13804.6	11403.1	26529	29355.6	12773.4	9951.95
370	60	193.051	27945.7	18840.9	32673.3	35454.4	19139.1	16363.2	25511	27911.3	13826.1	11428.7	26533.7	29358.9	12784.2	9964.07
371	60	193.434	28043.5	18913.8	32680.3	35457.1	19166.9	16395.2	25491.4	27888.1	13824.1	11430.2	26503.4	29321.8	12787.6	9974.28
372	60	193.817	28162.1	19040	32639.4	35407	19171	16408.6	25454.4	27844.6	13818.3	11430.8	26459.9	29269.1	12788.5	9984.31
373	60	194.2	28285.2	19186.6	32567.5	35329.1	19128.1	16371.5	25421.3	27805.5	13814.4	11432.9	26434.2	29239.1	12783.3	9983.38
374	60	194.583	28375.9	19292.1	32467.7	35226	19044.1	16290.8	25406.1	27786.9	13816.3	11438.4	26427.9	29231.3	12784.7	9986.35
375	60	194.966	28400.9	19344.7	32355	35107.7	18958.8	16211	25403.8	27781.6	13828.3	11453.2	26427.9	29228	12800.5	10005.4
376	60	195.349	28369.1	19325.7	32264.4	35010.9	18898.3	16156.7	25404	27777.9	13847.6	11476.5	26427.6	29223.4	12821.2	10030.4
377	60	195.732	28290.3	19250.4	32222.6	34965.1	18875.7	16138	25400.8	27770.3	13865.8	11499	26422.5	29214.1	12836.9	10050.4
378	60	196.116	28179.2	19153.3	32233.1	34972.6	18901.1	16166.5	25391.2	27756.1	13878.6	11516.4	26407.5	29193.7	12847.6	10066.3
379	60	196.499	28055.3	19045.1	32286.7	35023.9	18965.3	16232.8	25376.6	27736.5	13888.3	11531.1	26385.9	29165.9	12856.5	10081.5
380	60	196.883	27938.3	18937.7	32369.9	35106.6	19050.8	16318.8	25364.8	27719.8	13900.2	11547.9	26370.1	29144.5	12867.7	10098.2
381	60	197.267	27844.4	18842.9	32454.6	35191.6	19133.8	16401.4	25365.2	27716.4	13919.2	11570.7	26370.8	29141.5	12886.6	10120.8
382	60	197.65	27782.3	18771.4	32516.1	35253.1	19195.6	16463.3	25381.6	27730.2	13948.3	11602.4	26390.1	29158.6	12917.1	10153.6
383	60	198.034	27757.6	18729.8	32541	35276.6	19227.5	16496.6	25408.9	27755.4	13985.2	11641.3	26421.5	29188.3	12956.2	10194.3
384	60	198.418	27775.6	18719.8	32528.3	35260.5	19230.9	16503.3	25439.5	27784.8	14022	11679.3	26456	29222.1	12994.5	10233.4
385	60	198.802	27843.1	18742.6	32488.9	35217.4	19209.5	16485.6	25463.4	27808.2	14048.1	11705.8	26482	29248	13021	10259.9
386	60	199.186	27958.1	18804.9	32433.8	35159.2	19169.5	16448.7	25471.8	27817.1	14054.6	11712	26490.1	29256.5	13027	10265.5
387	60	199.571	28113.2	18902.8	32373.1	35095.7	19122.3	16404.3	25461.3	27807.7	14038.4	11694.6	26477.3	29244.6	13009.5	10247.1
388	60	199.955	28293.3	19012.1	32313.7	35034.3	19072.9	16356.8	25432.5	27780.3	14002.9	11657.7	26445.2	29213.4	12973.2	10209.9
389	60	200.339	28473.7	19114.4	32255.6	34974.3	19023.7	16309.4	25391.1	27739.8	13956.9	11610.7	26399.9	29168	12928.2	10164.9
390	60	200.724	28634.9	19192.2	32196.7	34913.4	18974.8	16262.6	25349	27698.1	13912.6	11566	26355	29122.4	12886.6	10124
391	60	201.108	28766.1	19235.8	32137.8	34852.3	18925.8	16215.6	25317.7	27667	13880.4	11533.6	26323	29089.8	12857.5	10095.6
392	60	201.493	28866.3	19248.2	32083.1	34796.1	18878.6	16169.9	25304.3	27653.9	13865.4	11518.3	26310.4	29077.1	12845.4	10083.5
393	60	201.877	28918.7	19250.9	32074.2	34797.8	18818.2	16099	25309.4	27659.7	13867	11519.2	26316.6	29083.8	12848.8	10086.4
394	60	202.262	28852.7	19226.6	32110.1	34847.2	18788.3	16055.6	25329.9	27681.3	13882.1	11533.2	26338.8	29107.7	12862.7	10098.5
395	60	202.647	28628.4	19127.3	32220.4	34981.6	18781	16024.1	25360.7	27713.7	13905	11554.4	26370.7	29142.3	12881.6	10114.8
396	60	203.032	28242.4	18944.3	32413.2	35205.7	18821.3	16033.1	25397.4	27752.5	13931.3	11578.5	26404.9	29178.8	12904.9	10135.8
397	60	203.417	27736.2	18684.3	32669.4	35495.6	18913.5	16091.6	25436.7	27794.3	13958.6	11603.4	26440.9	29217.2	12929.4	10157.9
398	60	203.803	27180.6	18366.5	32953.6	35811.9	19041.5	16187.5	25480	27841.1	13984.5	11625.8	26485.5	29266.7	12949.9	10173.5
399	60	204.189	26647	18033.1	33226.6	36112.6	19179	16297.2	25529.9	27896.7	14007.2	11642.8	26541.1	29330.3	12966.5	10182
400	60	204.575	26194.4	17733.7	33449.8	36357	19299.5	16396.6	25585.7	27959.8	14026.9	11655.2	26603.7	29402.4	12982.8	10188.8
401	60	204.961	25868.4	17506.7	33595.8	36515.8	19383.1	16467.3	25642.4	28024.8	14043.1	11662.9	26667.3	29476	12997.9	10193.9
402	60	205.348	25694.3	17377.5	33656.3	36581.7	19416.9	16495.6	25692.9	28084.2	14051	11662.1	26724.7	29543.5	13005.6	10191.5
403	60	205.734	25677.3	17356.7	33636.2	36562.3	19393.1	16471.1	25729.7	28129.8	14044.1	11646.2	26766.8	29595.8	12998.6	10174.3
404	60	206.121	25812.8	17442.2	33545.8	36470.6	19309.3	16388.6	25745.9	28154.9	14017.1	11610.4	26785.6	29623.9	12971.4	10137.7
405	60	206.509	26138.2	17658.8	33408.4	36329.7	19188.8	16271.6	25738.9	28156.4	13968.7	11553.5	26778.4	29625.3	12922.5	10080.2
406	60	206.896	26586.4	17978.2	33255.6	36174.3	19048.5	16133.8	25710.8	28135.9	13903.6	11480.8	26747.9	29602.1	12856.8	10007.3
407	60	207.284	27054.9	18314.5	33113.1	36031.3	18908.2	15994	25664.6	28094.9	13832.1	11404	26697.1	29555.2	12786.9	9933.44
408	60	207.671	27442.8	18590	32998.3	35918	18786.7	15871.1	25613.9	28047.1	13767.8	11337	26640.8	29499.7	12726.4	9872.16
409	60	208.06	27677.4	18738.3	32926.5	35849.9	18696.8	15777.4	25573.9	28007.9	13723.5	11291.8	26597	29455.1	12686	9832.41
410	60	208.448	27722.3	18726.9	32910.5	35840.8	18647.1	15720.8	25557.1	27991.3	13705.6	11273.6	26578.6	29436.2	12670.7	9817.78
411	60	208.837	27578	18578.5	32957.6	35897.8	18645.5	15709.2	25568.1	28002.7	13714.8	11282.4	26588.9	29446.4	12681.4	9828.52
412	60	209.226	27323.5	18337.3	33034.4	35975.7	18717.3	15780	25601.6	28036.3	13747.6	11315.1	26621.4	29478.7	12714.7	9861.97
413	60	209.616	27034	18072.4	33189.7	36147.4	18792.6	15839	25646	28080.6	13792.5	11360.1	26664.2	29521.1	12759	9906.63
414	60	210.005	26730.1	17822.6	33366.6	36338.6	18899.7	15931.6	25695.6	28130.9	13838.4	11405.2	26714.1	29572.6	12801.5	9947.6
415	60	210.395	26452.8	17602	33561.7	36553.7	18997.3	16009.2	25745.3	28183.2	13875.8	11440.2	26766.1	29628.5	12834.4	9976.57
416	60	210.786	26215.6	17432.3	33718	36721.1	19099.7	16100.7	25791.4	28233.6	13900.7	11460.7	26814	29681.6	12857	9993.92
417	60	211.176	26085.3	17321.1	33839.1	36857	19148.6	16134.7	25829.7	28277.6	13911.1	11465.4	26854.1	29727.8	12867.3	9998.12
418	60	211.567	26034.6	17298.2	33898.8	36928	19153.2	16128	25858.4	28313.3	13905.6	11452.8	26887.3	29769.1	12860.9	9983.55
419	60	211.958	26037.3	17323.3	33921	36966.2	19097.4	16056.1	25878.7	28342.3	13883.9	11422.5	26914.4	29806.8	12836.7	9948.8
420	60	212.35	26066	17400.2	33902.3	36963.7	19000	15942.5	25890.4	28363.8	13847.7	11376.4	26930.4	29833.7	12799.3	9900.5
421	60	212.741	26099.4	17502.1	33867.3	36944.7	18886.8	15813.4	25892.8	28376.1	13801.5	11320.3	26932.9	29846.1	12753.7	9844.98
422	60	213.134	26114.6	17574	33836.4	36927.9	18787.6	15700.1	25887.8	28380.7	13749.9	11259.1	26927.4	29850.3	12700.9	9782.47
423	60	213.526	26088.6	17585.7	33833.4	36938.5	18718.3	15617.1	25880.8	28383.1	13697.7	11197.6	26919.8	29852.3	12646.2	9718.08
424	60	213.919	26013.2	17529.8	33863.7	36980.6	18691	15578.1	25877.9	28388.9	13651.9	11143	26915.1	29856.4	12598.7	9661.84
425	60	214.312	25900.8	17432.4	33922.7	37049	18704.4	15582.1	25884.6	28403.6	13619.7	11102.8	26919.8	29868.8	12566.2	9621.72
426	60	214.706	25781.4	17313.7	34000.6	37134.4	18745.2	15615.3	25905.2	28431.3	13605.7	11081.7	26940	29895.9	12552.6	9601.1
427	60	215.1	25677.6	17194.1	34081	37220.7	18797.3	15661.6	25940.8	28473.4	13609.8	11079.3	26976.7	29939.1	12557.5	9599.55
428	60	215.495	25613.6	17096.7	34150	37293.6	18847.1	15707.4	25988.4	28527	13628.5	11092.1	27026.6	29995.2	12577.2	9613.05
429	60	215.89	25608.8	17039	34198.7	37345.1	18881.8	15739.3	26041.6	28585.9	13653.7	11111.5	27082.7	30057.6	12602.7	9632.25
430	60	216.285	25682.4	17030.6	34223.8	37373.1	18893	15747.6	26091.4	28641.8	13673.7	11125.4	27134.7	30116.2	12622.7	9645.67
431	60	216.681	25851.7	17078.8	34224.8	37377.9	18875.6	15726.4	26129.8	28686.9	13679.2	11124.1	27173.9	30162.4	12628	9644.04
432	60	217.077	26077.8	17176.9	34204.6	37363.4	18827.8	15673	26152.2	28716.7	13665.8	11103.4	27196.2	30192.1	12614.2	9622.8
433	60	217.473	26321.3	17314.9	34169.8	37336.8	18752.8	15589.8	26158.8	28731.2	13633.8	11063.5	27202.4	30206.3	12581.6	9582.18
434	60	217.87	26540.1	17452.3	34125.4	37302.5	18659.2	15486	26152.6	28733.3	13586.8	11008.2	27195	30206.9	12534.8	9527.37
435	60	218.267	26695.2	17548.7	34080.7	37268.9	18560.3	15376.1	26138.5	28727.7	13531.9	10944.9	27179.1	30198.8	12481	9465.75
436	60	218.665	26762.3	17575.7	34047.6	37247.6	18470.3	15274.3	26122.2	28719.3	13476.6	10881.5	27161.4	30188.6	12426.6	9403.83
437	60	219.063	26734.2	17527.3	34039.1	37251.8	18399.9	15191.2	26108.6	28713.2	13427	10824.5	27147	30181.4	12377.4	9347.46
437.268	60	219.461	26631.5	17428.6	34063.5	37289.8	18357.6	15135.3	26105.9	28717.8	13388.5	10778.7	27143.6	30185.1	12339.2	9302.12
438	60.41	219.859	26487.2	17298.3	34119.5	37359.6	18346.8	15110.7	26117.4	28736.5	13365	10748	27154.3	30202.8	12315.8	9271.68
439	60.99	220.258	26323.3	17154.6	34202.6	37456.2	18364.4	15114.9	26142.4	28768.3	13356.5	10732.6	27179.1	30234.5	12307	9256.01
440	61.577	220.658	26168.3	17018.1	34304.1	37570.6	18402.8	15140.4	26180.3	28813.1	13360.7	10730	27217.7	30280.4	12310.4	9252.2
441	62.175	221.058	26044.8	16906.5	34411.1	37689.9	18450.1	15175.5	26228.3	28868.2	13374.1	10736.2	27267.5	30337.8	12322.6	9256.63
442	62.785	221.458	25969	16830.5	34510.5	37800.8	18493.6	15207.4	26282.2	28929.8	13391.2	10745.7	27323.9	30402.6	12338.2	9263.93
443	63.407	221.858	25948.4	16795.3	34591.7	37893	18521.3	15224.2	26336.4	28992.4	13404.1	10750.2	27381	30469.1	12349.6	9265.94
444	64.042	222.259	25983.9	16800	34647.6	37959.7	18525	15217.2	26385.2	29050.7	13406.6	10743.1	27432.7	30531.2	12350.5	9256.44
445	64.689	222.66	26083.2	16840.1	34675.5	37998.3	18500.4	15181.8	26424.9	29100.8	13395.6	10721.7	27475	30584.7	12338.1	9232.72
446	65.349	223.062	26227.5	16918.9	34677.2	38011.2	18447.7	15118	26453.6	29140.8	13369.2	10684	27505.9	30627.7	12310.3	9192.86
447	66.024	223.464	26390.8	17017.3	34659.1	38005	18371.5	15029.8	26471.2	29170.4	13328.5	10631.4	27525.1	30659.5	12268.4	9138.47
448	66.712	223.866	26545.4	17105.7	34629.2	37987.6	18280.9	14926.8	26479.6	29191.1	13277	10567.5	27534.1	30681	12216.4	9073.95
449	67.415	224.269	26666.2	17162.6	34596.7	37967.6	18187.4	14820.8	26481.9	29205.7	13219.7	10498	27536.2	30695.3	12159.1	9004.5
450	68.132	224.672	26738.3	17174.2	34570.9	37954.4	18100.6	14721.4	26482.1	29217.7	13161.9	10428.3	27536	30706.9	12101.3	8934.86
451	68.865	225.075	26757.1	17146.4	34563.2	37959.9	18028.4	14636	26484	29231	13108.5	10363.6	27537.2	30719.3	12047.9	8870.25
452	69.614	225.479	26730.1	17092.3	34578.1	37988.4	17977.2	14571.3	26491.1	29248.8	13063.8	10308.2	27543	30735.5	12003.4	8815.4
453	70.38	225.883	26675.8	17017.7	34615.7	38039.6	17948.6	14529.1	26505.9	29273.4	13030.4	10265	27556.5	30758.5	11970.4	8772.88
454	71.163	226.288	26609.5	16935.8	34673.5	38111	17940.9	14508	26529.8	29306.5	13009.4	10234.8	27579.7	30790.8	11949.5	8742.87
455	71.963	226.693	26543.9	16856.6	34746.3	38197	17948.9	14502.7	26563	29348.5	12999.7	10216.2	27613.2	30833.2	11939.4	8723.9
456	72.781	227.098	26490.3	16788.2	34826.8	38290.4	17966.7	14507.7	26604.1	29398.3	12998.7	10206.6	27655.4	30884.4	11938	8713.51
457	73.618	227.504	26456	16737.1	34906.7	38383	17985.1	14513.5	26650.4	29453.3	13002.7	10202	27703.2	30941.3	11941.6	8708
458	74.475	227.91	26445.2	16705.6	34978.4	38467	17996.5	14512.5	26698.1	29509.8	13007.4	10197.8	27752.9	31000.5	11945.4	8702.4
459	75.352	228.317	26459.3	16693.2	35036.9	38537.9	17995	14498.7	26743.5	29564.5	13007.8	10189	27800.7	31058.2	11944.5	8691.59
460	76.249	228.723	26499.6	16697.5	35080.2	38593.4	17979.1	14470.6	26783.4	29614.2	13000.1	10171.5	27843	31111	11935.3	8671.75
461	77.169	229.131	26558	16714.9	35109	38634.5	17948.2	14427.5	26815.7	29656.8	12982	10143.1	27877.1	31156.2	11915.6	8641.06
462	78.111	229.538	26624.5	16738	35124.8	38662.6	17904	14371	26839.7	29691.6	12953.4	10103.6	27902.3	31192.8	11885.7	8599.78
463	79.076	229.946	26689.3	16763.3	35130.7	38680.8	17849.8	14304.5	26856.2	29719.2	12915.9	10055.1	27919.6	31221.5	11847.2	8549.89
464	80.065	230.354	26757.2	16775.9	35092.2	38640.1	17822.4	14279.5	26867.3	29741.5	12872.6	10000.6	27931.1	31244.3	11803.4	8494.73
465	81.079	230.763	26957.3	16781.1	34970.5	38494.2	17818.6	14299.8	26873.4	29758.3	12826	9943.27	27936	31259.4	11758.6	8439.8
466	82.12	231.172	27389.1	16884.4	34798.4	38292.5	17791	14301.9	26871.8	29766.6	12776.9	9884.42	27931.6	31263.3	11714.4	8387.33
467	83.187	231.581	28065.1	17115.6	34557.6	38017.3	17717.5	14262.8	26862.5	29766	12725.3	9824.14	27922.1	31261.7	11666.4	8331.48
468	84.283	231.99	28909.4	17482.3	34294.2	37737.1	17535.8	14097.9	26845.7	29757	12670.3	9761.28	27906.2	31253.2	11614.4	8272.1
469	85.407	232.399	29685.1	18005.1	34058.3	37503.7	17288.2	13847.9	26817.5	29734.7	12613.1	9698.16	27874.2	31225.1	11563.2	8216.95
470	86.563	232.808	30245.8	18480.9	33873.5	37323.8	17079.8	13634.7	26782	29703.3	12558	9638.94	27831.8	31184.3	11513.1	8165.3
471	87.749	233.217	30566	18753	33779.6	37241.5	16930	13473.4	26747.2	29671.6	12508.2	9586.17	27788.7	31141.9	11466.6	8118.04
472	88.969	233.627	30624.6	18776.5	33781.9	37258	16863.3	13392.7	26723.6	29651.5	12467.3	9541.67	27757.1	31112	11426.9	8076.7
473	90.233	234.037	30467.2	18582.3	33874.3	37367.8	16870.7	13382.7	26722.5	29656.2	12437.9	9506.52	27754.5	31115.9	11392.9	8036.29
474	91.514	234.446	30119.1	18266	34044.8	37558.3	16944.4	13436.5	26744.6	29686.2	12421.7	9482.39	27780.2	31151.7	11369.4	8002.62
475	92.841	234.857	29629.7	17879	34267.3	37802.7	17060.5	13530.9	26785.7	29736.5	12418.2	9469.72	27822.4	31203.7	11363.7	7987.1
476	94.208	235.267	29143	17508.2	34489.1	38042.9	17193.1	13645.3	26843	29803.3	12428.7	9470.68	27878.8	31268.9	11376.7	7991.28
477	95.615	235.677	28762.6	17225.5	34677.2	38245.8	17309.4	13746.8	26911.8	29881.9	12450.2	9482.45	27952.3	31353.2	11398	8001.86
478	97.065	236.087	28563.9	17065.6	34813.4	38396.4	17375.4	13798.5	26987.9	29969	12472.9	9494.22	28039.5	31454.7	11415.9	8005.52
479	98.56	236.497	28559.3	17049.7	34887.4	38485.2	17377.1	13785.4	27061.4	30055.7	12482.1	9490.18	28123.7	31555.2	11420.4	7993.62
480	100.102	236.908	28721.2	17161.9	34903.6	38515.1	17326.9	13721.6	27122.8	30131.2	12474.7	9468.71	28191.9	31639.6	11410	7967.17
481	101.692	237.318	28992.8	17402.9	34881	38506.6	17236.1	13616.8	27167.8	30190.9	12447.8	9427.11	28241.2	31705.2	11380.2	7921.09
482	103.334	237.728	29335.2	17732.7	34831.1	38471.3	17115.5	13481.7	27194.3	30232.5	12401.4	9365.67	28269.9	31749.9	11331.1	7856.07
483	105.03	238.138	29672.3	18050.3	34764.5	38417.8	16985	13338.1	27204.3	30257.4	12338.6	9288.03	28279.7	31774.8	11267.1	7776.97
484	106.782	238.549	29938.7	18286.4	34686.9	38350.3	16858.7	13201.9	27202	30269.7	12265.7	9200.56	28276.8	31786.6	11193	7688.25
485	108.594	238.959	30096.6	18394.2	34621.9	38295.5	16744.2	13077.3	27193.1	30274.7	12188.8	9109.79	28267.6	31791.5	11114.5	7595.51
486	110.469	239.37	30124.1	18371.1	34589	38274.1	16655.1	12976.6	27182.7	30277.4	12114.7	9022.64	28255.7	31792.7	11039.4	7507.48
487	112.409	239.781	30031.3	18255.8	34599.7	38298.5	16599.4	12907.4	27175.2	30281.7	12049.8	8945.93	28245.6	31793.9	10974.3	7431.12
488	114.419	240.191	29834.3	18078.4	34643.3	38354.3	16583.9	12879.7	27173.6	30290.2	11998.8	8884.84	28241.8	31799.8	10923.1	7370.23
489	116.501	240.602	29581.1	17864.3	34714.9	38438.3	16595.2	12878.7	27183.6	30309.4	11964.4	8841.33	28249.9	31816.6	10889	7327.37
490	118.661	241.013	29350.1	17667.8	34800	38532.6	16635.4	12909.7	27204.4	30337.9	11947.8	8817.04	28269.3	31843.2	10873.1	7304.3
491	120.903	241.424	29196	17526.2	34892.4	38630.7	16699.8	12968.4	27235.6	30375.7	11946.9	8809.52	28300.9	31881.5	10872.4	7296.96
492	123.231	241.835	29148.7	17461.2	34976.5	38719.5	16761.7	13025.8	27275.5	30421.2	11959.4	8816.4	28343	31929.7	10885.1	7303.68
493	125.65	242.246	29202.5	17481.9	35035.9	38782.3	16804.4	13065.1	27321.4	30470.8	11987.6	8841.08	28391.8	31982.4	10914.4	7328.98
494	128.167	242.657	29325.6	17576.3	35064.9	38814.4	16818.5	13076.2	27369.5	30521.4	12023.6	8874.6	28443.7	32037.5	10950.8	7362.2
495	130.786	243.068	29497.2	17744.6	35066	38818.7	16803.9	13058.4	27410.6	30564.6	12054.3	8903.21	28488.7	32085.8	10980.6	7388.88
496	133.514	243.478	29691.4	17936.5	35048.1	38803.5	16773.3	13025.2	27437.7	30594.4	12068.6	8914.8	28518.2	32118.6	10993.7	7398.64
497	136.359	243.889	29861	18106.9	35017	38774.3	16732.7	12982.7	27447.3	30607.2	12063	8906.11	28527.4	32131	10987.9	7389.78
498	139.327	244.3	29976.5	18218.9	34971.2	38728.2	16688.5	12938.8	27441.4	30603.9	12044.5	8885.04	28519.9	32125.7	10969.3	7368.95
499	142.428	244.711	30020.2	18254.4	34921.1	38676.9	16644.8	12896.5	27424.6	30589.4	12016.3	8854.56	28501.4	32109.3	10940.5	7338.09
500	145.67	245.122	29989.4	18218.7	34877.7	38631.7	16610.4	12863.9	27393.1	30558.5	11982.2	8819.91	28467.6	32075.7	10906.1	7303.59
		245.533	29890.4	18140.8	34847.2	38599.2	16589.7	12845.2	27346.4	30509.7	11945.3	8785.07	28417.6	32022.8	10870	7270.32
		245.945	29735.1	18033.7	34831.6	38581.4	16584.4	12842	27296.3	30455.8	11913.9	8757.5	28364.1	31964.5	10840.3	7245.5
		246.356	29568.1	17917.8	34827.9	38574.9	16594.5	12855	27254.6	30409.3	11895.6	8744.09	28319.9	31914.5	10824.3	7235.37
		246.767	29424.4	17820.9	34833	38574.8	16625.3	12891.1	27230.5	30380.2	11896.1	8749.58	28294.8	31883.6	10827.2	7243.99
		247.178	29332.7	17760.3	34845.2	38580.4	16669.8	12942.2	27228.3	30371.6	11925.1	8785	28293	31875.2	10858	7281.47
		247.589	29304.3	17748.8	34860.9	38588.5	16722.3	13002.3	27245.6	30381.8	11977	8844.02	28311.2	31886.3	10910.9	7341.6
		248.001	29337.6	17788.5	34877	38596.5	16777.8	13065.9	27272	30400.7	12040	8914.6	28338.3	31905.9	10974.2	7412.29
		248.412	29413.9	17882.3	34890.7	38602.4	16829.4	13125.3	27293.7	30414.7	12099.6	8981.94	28360.2	31920.3	11033	7478.65
		248.823	29516.9	18003.6	34897.8	38602.4	16871.2	13174.2	27304	30418	12144.3	9033.69	28369.7	31922.8	11076.7	7529.46
		249.234	29619.9	18123.2	34892.3	38589.9	16899.4	13209.3	27300.3	30408.5	12168.9	9064.2	28364.5	31911.5	11101.3	7560.11
		249.646	29699.5	18214.7	34868.5	38558.9	16911.2	13228.4	27281.6	30384.8	12174	9074.17	28344.5	31886.3	11106.7	7570.78
		250.057	29740.2	18261.3	34822.3	38504.5	16904.7	13230.1	27247.7	30345.9	12164.7	9069.98	28310.3	31846.8	11098.3	7567.66
		250.468	29734.5	18260.4	34759.2	38432.2	16886.8	13221.5	27204.9	30297.3	12150.3	9061.44	28267.1	31797.4	11085.6	7561.22
		250.879	29685	18225.3	34688.1	38351.1	16864.3	13208.9	27158.3	30244.1	12135.9	9053.57	28219.5	31742.5	11073.6	7556.62
		251.291	29597.7	18172.5	34620.4	38273.2	16845.7	13200.4	27112.8	30191.3	12126.2	9051.27	28172.2	31686.9	11066.6	7557.92
		251.702	29499	18112.2	34567.3	38210.5	16839.7	13204.1	27073.1	30143.1	12127.8	9061.35	28130.2	31635.6	11070.4	7571.05
		252.114	29411.1	18061.9	34536.9	38170.5	16855.8	13229.7	27042.8	30103.6	12142.5	9085.3	28097.5	31592.8	11086.4	7597.06
		252.525	29352.2	18031.5	34533.6	38158	16897.7	13280.8	27023.7	30075	12169.9	9122.22	28076	31561.2	11114.4	7635.23
		252.936	29328.9	18027	34552.8	38168.7	16957.9	13349.5	27015.9	30057.8	12207.8	9169.58	28066	31541.2	11152.9	7683.72
		253.348	29338.3	18050.6	34582.2	38190.2	17026.1	13425.6	27017.8	30050.8	12253.1	9223.73	28066.3	31532.2	11199	7739.21
		253.759	29371.5	18099.4	34608	38208.3	17089.5	13496.7	27026.4	30051.5	12300.5	9279.2	28074.5	31532.1	11247.2	7795.69
		254.171	29415.4	18158.2	34622.7	38216	17138.2	13552.4	27036.8	30055.1	12344	9329.42	28085.4	31536.3	11291.2	7846.52
		254.582	29459	18214.3	34620.8	38207.6	17167.6	13588.2	27042.3	30054.9	12377.3	9368.52	28091.7	31536.9	11325.2	7886.19
		254.994	29492.8	18257.1	34601	38181.7	17177.4	13604.1	27039.8	30047.9	12396.4	9392.05	28089.7	31530.5	11344.8	7910.24
		255.405	29511	18280.6	34564.3	38138.9	17170.4	13603.2	27026.8	30031.5	12399.9	9398.94	28076.5	31513.8	11348.7	7917.66
		255.817	29510.6	18284.2	34518.3	38086.7	17154.7	13593.7	27000.7	30002	12390.7	9393.13	28049.2	31482.6	11340.3	7913.07
		256.228	29492.3	18273	34469.5	38031.7	17136.1	13581.2	26964.5	29961.6	12374.9	9381.63	28010.7	31439.2	11326	7903.75
		256.64	29457.8	18253.6	34423.3	37979.3	17119.7	13571	26923.4	29915.6	12357.9	9369.48	27966.9	31389.5	11310.7	7894.34
		257.051	29416.7	18229.7	34384.3	37934.4	17109.6	13566.8	26884.6	29871.3	12345.2	9362.17	27925.7	31342	11299.9	7889.87
		257.463	29377.7	18207.6	34356	37900.4	17108.9	13571.7	26854.5	29835.8	12342.2	9364.73	27893.7	31303.7	11299	7895.23
		257.875	29348.5	18192.4	34340.8	37879.4	17121.7	13590.3	26837.6	29812.9	12354.2	9382.67	27875.5	31278.9	11312.8	7915.64
		258.286	29334.1	18187.4	34340.4	37873.7	17147.5	13621.5	26834.6	29804	12380.2	9414.63	27871.6	31268.5	11340.2	7949.49
		258.698	29335.4	18195	34353.4	37881.8	17183.9	13662.6	26842.7	29806.4	12416	9456.13	27878.8	31269.7	11376.9	7992.27
		259.109	29350.1	18215	34375.1	37899.2	17226.4	13709.4	26856.6	29815.1	12454.9	9500.22	27891.9	31277.5	11416.2	8036.96
		259.521	29372.2	18241.2	34398.8	37919.2	17268.3	13755	26869.2	29823.1	12490	9539.92	27903.9	31284.7	11451.3	8076.77
		259.933	29395.4	18267.1	34418.8	37936.1	17303.4	13793.2	26876.7	29826.9	12515.8	9569.45	27910.7	31287.7	11477.1	8106.47
		260.344	29413.7	18286.9	34429.1	37943.8	17326.4	13818.8	26877.5	29825	12529.8	9586.23	27911	31285	11491.4	8123.73
		260.756	29422.9	18296.5	34426.1	37938.5	17334.1	13828.7	26871.5	29817.2	12532.2	9590.3	27904.7	31276.8	11494.4	8128.59
		261.168	29421.5	18295.2	34408.4	37918.6	17326.9	13823.6	26859.1	29803.6	12526	9585.39	27892.2	31262.9	11489.1	8124.7
		261.58	29410.5	18285.7	34377.2	37884.6	17309.1	13808.5	26840.8	29783.7	12514.9	9575.81	27873.7	31242.6	11479.1	8116.46
		261.991	29392.4	18272.2	34338.9	37843.4	17285.3	13787.8	26818.7	29759.9	12501.5	9564.18	27850.8	31217.5	11467.1	8106.7
		262.403	29372.7	18258.3	34300.5	37801.8	17262.5	13768.1	26795.4	29734.4	12489.1	9553.96	27826.1	31190	11456.2	8098.66
		262.815	29356.6	18247.9	34268.8	37766.8	17246.2	13755	26774.2	29710.6	12480.3	9547.75	27803.2	31163.8	11448.8	8094.45
		263.227	29348.1	18242.9	34249	37744.4	17239.9	13751.4	26758.1	29691.7	12477.4	9547.57	27785.4	31142.8	11446.9	8095.82
		263.638	29348.4	18244.7	34243.8	37736.8	17245.8	13759.5	26749.5	29680.3	12483	9556.09	27775.5	31129.5	11453.3	8105.6
		264.05	29356.5	18253	34252.8	37743.8	17264.4	13780.2	26749.5	29677.4	12497.2	9573.14	27774.4	31125.1	11468.1	8123.68
		264.462	29369	18264.5	34271.9	37761.3	17291.4	13808.8	26757.1	29682.2	12518	9596.68	27781.2	31129	11489.5	8148.04
		264.874	29382.1	18275.8	34294.8	37782.8	17321.4	13840.1	26768.9	29691.5	12542	9623.13	27792.7	31137.9	11513.9	8175.03
		265.286	29393.2	18283.9	34317.1	37803.9	17349	13868.9	26780.9	29701.3	12564.6	9647.97	27804.8	31147.7	11536.7	8200.12
		265.697	29400	18287	34334.3	37820.4	17369.8	13890.4	26790.6	29709.5	12581.9	9666.85	27814.8	31156.2	11554.1	8219.02
		266.109	29401.6	18284.8	34343.7	37829.4	17380.8	13901.7	26796	29714.1	12591.2	9676.88	27820.4	31161.1	11563.4	8229.01
		266.521	29398.6	18279	34343.9	37829.7	17381	13901.8	26795.9	29714	12591.4	9677.17	27820.4	31161	11563.7	8229.43
		266.933	29392.1	18270.8	34335.7	37821.5	17372.2	13893	26790.6	29708.9	12584.8	9670.27	27815	31155.8	11557.4	8222.85
		267.345	29384.1	18261.7	34320.1	37805.8	17357.3	13878.2	26780.9	29699.6	12573.5	9658.59	27805	31145.9	11546.4	8211.69
		267.757	29377.1	18253.5	34299.7	37785	17338.6	13859.8	26767	29685.6	12559.5	9644.62	27790.4	31131.1	11533	8198.58
		268.169	29372.9	18248	34278.3	37763.1	17319.9	13841.6	26751.9	29670.2	12545.7	9631.1	27774.5	31114.6	11520.1	8186.2
		268.581	29372.9	18245.8	34259.7	37743.8	17304.1	13826.4	26738.6	29656.4	12534.9	9620.83	27760.4	31099.6	11510.1	8177.09
		268.993	29377.2	18247.1	34247.1	37730.8	17293.6	13816.4	26729.9	29647.1	12529.1	9615.61	27751	31089.4	11505.1	8172.93
		269.405	29384.9	18251.8	34242.8	37726.4	17290.1	13813	26727.5	29644.2	12529.3	9616.32	27748.1	31085.7	11505.9	8174.48
		269.817	29394.6	18258	34247.7	37731.4	17294.4	13817.2	26731.7	29647.9	12536.2	9623.73	27752	31088.9	11513.1	8182.43
		270.229	29404.9	18263.5	34261.1	37745.1	17306.4	13828.9	26740.7	29656.3	12548	9636.13	27760.9	31097.2	11525	8194.95
		270.641	29414.1	18266.6	34280	37764.4	17322.8	13844.8	26751.6	29666.6	12561.7	9650.45	27771.8	31107.4	11538.6	8209.13
		271.053	29420.4	18266.4	34301.2	37786.4	17340.4	13861.6	26762.6	29677.3	12574.4	9663.41	27782.7	31118.1	11551.1	8221.86
		271.465	29423	18263.1	34321	37807.2	17355.1	13875.3	26771.9	29686.6	12583.4	9672.37	27792.1	31127.6	11559.9	8230.54
		271.877	29422.2	18257	34336	37823.5	17363.8	13882.6	26778.5	29693.7	12587.2	9675.59	27798.9	31135.1	11563.5	8233.47
		272.289	29418.6	18248.7	34343.8	37832.8	17364.3	13881.7	26781.8	29698.1	12585.7	9673.07	27802.7	31140	11561.8	8230.73
		272.701	29413.2	18239.5	34344.1	37834.5	17357.4	13873.2	26782.3	29699.8	12580.1	9666.27	27803.6	31142.2	11556.3	8223.8
		273.113	29408.3	18230.7	34338.2	37830.1	17344.6	13859	26780.4	29699.3	12571.2	9655.96	27802.1	31142.1	11547.4	8213.48
		273.525	29405.7	18223.9	34327.6	37820.7	17327.9	13841.1	26776.6	29697	12560.3	9643.53	27798.3	31139.9	11536.6	8201.19
		273.937	29406.6	18220.2	34314.9	37809.1	17310.1	13822.2	26771.3	29693	12548.6	9630.58	27792.9	31135.7	11525.2	8188.5
		274.349	29411.3	18219.8	34303.8	37799	17293.9	13805	26765.6	29688.4	12537.7	9618.51	27786.9	31130.6	11514.4	8176.75
		274.761	29418.8	18222.4	34296.7	37793	17281.5	13791.5	26761.3	29685	12528.8	9608.76	27782.2	31126.7	11505.8	8167.31
		275.173	29428.4	18227	34295.3	37792.9	17274	13782.7	26760	29684.5	12523.3	9602.35	27780.6	31125.9	11500.4	8161.15
		275.586	29438.5	18231.6	34300	37799	17271.6	13778.8	26762.7	29688.1	12521.6	9599.73	27783.1	31129.3	11498.8	8158.67
		275.998	29447.4	18234.3	34309.5	37810	17273.7	13779.4	26768.7	29695	12523.4	9600.68	27789.2	31136.3	11500.6	8159.6
		276.41	29454.1	18234.1	34322.7	37824.8	17279.5	13783.7	26777.2	29704.3	12528.2	9604.68	27798.1	31146	11505.3	8163.42
		276.822	29457.8	18231.1	34338.3	37842.1	17287	13789.5	26787.4	29715.3	12534.4	9610.13	27808.7	31157.5	11511.3	8168.54
		277.234	29458.7	18225.9	34354.2	37859.7	17294.2	13794.9	26797.7	29726.5	12540.1	9614.84	27819.3	31169.2	11516.7	8172.83
		277.646	29457.4	18219	34368.6	37876	17299.1	13798	26806.6	29736.6	12543.3	9616.81	27828.7	31180	11519.5	8174.27
		278.059	29455	18211.3	34380	37889.5	17300.3	13797.1	26813.4	29744.9	12543	9615.08	27836	31188.9	11518.8	8171.95
		278.471	29452.3	18203.7	34387.4	37899	17297.4	13792	26817.9	29750.9	12539.5	9610	27840.8	31195.5	11515	8166.31
		278.883	29450.5	18197	34390.8	37904.5	17290.6	13783.1	26820	29754.8	12533.1	9601.81	27843.3	31199.9	11508.2	8157.69
		279.295	29450.5	18192.1	34390.5	37906.2	17280.3	13770.7	26820.3	29757	12524.5	9591.38	27843.9	31202.4	11499.5	8146.99
		279.708	29452.4	18189.1	34387.3	37905	17267.6	13756.1	26819.5	29758	12514.8	9579.8	27843.3	31203.7	11489.6	8135.26
		280.12	29456.5	18188.2	34382.6	37902.1	17254	13740.6	26818.4	29758.7	12505	9568.23	27842.4	31204.6	11479.8	8123.59
		280.532	29462.5	18189	34377.8	37899	17240.8	13725.8	26817.8	29759.8	12496.1	9557.67	27842	31205.9	11470.9	8112.96
		280.944	29469.7	18190.9	34374.9	37897.8	17229.7	13713	26818.3	29761.8	12488.9	9548.88	27842.5	31208	11463.7	8104.11
		281.357	29477.4	18193.4	34375.4	37900.1	17221.7	13703.3	26820.3	29765.3	12483.8	9542.29	27844.6	31211.6	11458.5	8097.43
		281.769	29484.6	18195.2	34379.7	37906.1	17217.4	13697.1	26824	29770.4	12480.9	9537.97	27848.4	31216.8	11455.4	8092.91
		282.181	29490.5	18195.4	34387.4	37915.7	17216.2	13694.1	26829.4	29777	12479.8	9535.64	27853.9	31223.7	11454.1	8090.27
		282.594	29494.5	18193.8	34397.9	37928.1	17217.5	13693.5	26836	29785	12480.2	9534.76	27860.8	31232	11454.3	8089.01
		283.006	29496.5	18190.5	34410.2	37942.3	17220.6	13694.7	26843.5	29793.7	12481.4	9534.63	27868.7	31241.3	11455.1	8088.46
		283.418	29496.5	18185.7	34422.9	37956.9	17223.8	13696	26851.3	29802.8	12482.6	9534.46	27876.8	31250.9	11456	8087.83
		283.831	29495.2	18179.9	34434.4	37970.4	17225.7	13695.9	26858.6	29811.6	12483.1	9533.51	27884.6	31260.3	11456.1	8086.37
		284.243	29493.3	18173.8	34443.8	37981.8	17225.4	13693.7	26865	29819.5	12482.2	9531.14	27891.6	31268.9	11454.9	8083.47
		284.656	29491.8	18168.2	34450.6	37990.5	17222.7	13689	26870.1	29826.2	12479.6	9526.98	27897.2	31276.3	11452	8078.75
		285.068	29491.2	18163.7	34454.7	37996.5	17217.5	13681.9	26873.8	29831.4	12475.2	9520.98	27901.2	31282.1	11447.3	8072.26
		285.48	29492.1	18160.8	34456.4	38000	17210.2	13672.7	26876	29835.3	12469.4	9513.43	27903.8	31286.4	11441.1	8064.33
		285.893	29494.7	18159.5	34456.1	38001.6	17201.4	13662.2	26877.1	29838.1	12462.5	9504.88	27905.2	31289.6	11434	8055.47
		286.305	29498.7	18159.5	34454.8	38002	17191.9	13651	26877.7	29840.3	12455.2	9495.99	27905.9	31292	11426.5	8046.3
		286.718	29503.7	18160.6	34453.4	38002.1	17182.6	13640	26878.2	29842.3	12448.2	9487.45	27906.6	31294.3	11419.4	8037.54
		287.13	29509.2	18162.1	34452.6	38002.9	17174.2	13630.1	26879.1	29844.7	12442.1	9479.89	27907.8	31297	11413.2	8029.8
		287.543	29514.5	18163.6	34453.2	38005	17167.5	13621.9	26881	29847.9	12437.3	9473.72	27909.8	31300.4	11408.2	8023.45
		287.955	29519.1	18164.3	34455.6	38008.9	17162.8	13615.7	26883.8	29852	12433.9	9469.1	27912.8	31304.7	11404.7	8018.63
		288.368	29522.5	18163.8	34460.2	38014.9	17160.2	13611.7	26887.7	29857	12432	9465.96	27916.9	31310.1	11402.6	8015.22
		288.78	29524.6	18162.3	34466.6	38022.8	17159.5	13609.5	26892.4	29862.9	12431.1	9463.98	27921.8	31316.3	11401.6	8012.92
		289.193	29525.5	18159.8	34474.5	38032.2	17160.1	13608.6	26897.7	29869.3	12431	9462.74	27927.4	31323.1	11401.2	8011.31
		289.605	29525.4	18156.3	34483	38042.2	17161.4	13608.5	26903.1	29875.9	12431.1	9461.72	27933.2	31330.1	11401	8009.89
		290.018	29524.7	18152.4	34491.5	38052.1	17162.7	13608.3	26908.4	29882.3	12431	9460.46	27938.8	31336.9	11400.5	8008.21
		290.43	29523.8	18148.5	34498.9	38061	17163.1	13607.2	26913.2	29888.2	12430.2	9458.57	27943.9	31343.4	11399.5	8005.91
		290.843	29523.2	18145	34504.8	38068.3	17162.2	13604.9	26917.3	29893.5	12428.6	9455.81	27948.4	31349.1	11397.6	8002.74
		291.255	29523.3	18142.2	34508.8	38073.7	17159.6	13601	26920.6	29897.9	12426.1	9452.06	27952	31354	11394.8	7998.63
		291.668	29524.3	18140.2	34511	38077.1	17155.6	13595.7	26922.9	29901.5	12422.6	9447.42	27954.7	31358	11391.2	7993.67
		292.08	29526.3	18139.3	34511.5	38078.8	17150.3	13589.2	26924.6	29904.3	12418.5	9442.1	27956.6	31361.2	11386.9	7988.08
		292.493	29529.2	18139.1	34511	38079.5	17144.2	13582	26925.6	29906.5	12413.9	9436.41	27957.8	31363.7	11382.2	7982.17
		292.905	29532.8	18139.5	34510	38079.6	17138	13574.7	26926.4	29908.4	12409.4	9430.73	27958.8	31365.8	11377.5	7976.28
		293.318	29536.8	18140.1	34509.3	38079.9	17132.2	13567.9	26927.2	29910.2	12405.1	9425.4	27959.7	31367.8	11373.1	7970.78
		293.731	29540.8	18140.6	34509.3	38080.8	17127.4	13562	26928.2	29912.2	12401.4	9420.74	27960.9	31370	11369.3	7965.98
		294.143	29544.5	18140.4	34510.4	38082.9	17123.8	13557.5	26929.8	29914.6	12398.5	9416.95	27962.5	31372.6	11366.3	7962.03
		294.556	29547.5	18139.6	34512.8	38086.3	17121.5	13554.3	26931.9	29917.6	12396.5	9414.1	27964.8	31375.7	11364.2	7959.01
		294.969	29549.8	18137.8	34516.4	38090.9	17120.5	13552.3	26934.6	29921.1	12395.3	9412.11	27967.6	31379.4	11362.8	7956.82
		295.381	29551.5	18135.2	34521.1	38096.5	17120.4	13551.3	26937.8	29925.1	12394.8	9410.79	27971	31383.7	11362.1	7955.29
		295.794	29552.6	18131.9	34526.4	38102.8	17121	13550.9	26941.3	29929.4	12394.6	9409.87	27974.8	31388.3	11361.8	7954.11
		296.207	29553.5	18128.2	34531.8	38109.2	17121.7	13550.6	26945	29933.8	12394.5	9409.01	27978.7	31393	11361.5	7952.98
		296.619	29554.5	18124.3	34537	38115.4	17122	13550	26948.5	29938.1	12394.2	9407.9	27982.5	31397.7	11361	7951.59
		297.032	29555.9	18120.5	34541.5	38120.9	17121.7	13548.6	26951.7	29942.1	12393.4	9406.3	27985.9	31402.1	11360	7949.69
		297.445	29558	18116.9	34545.1	38125.5	17120.4	13546.4	26954.4	29945.7	12392	9404.03	27988.9	31406	11358.4	7947.15
		297.857	29560.9	18113.7	34547.7	38129.1	17118.1	13543	26956.7	29948.8	12389.9	9401.06	27991.4	31409.4	11356.2	7943.91
		298.27	29564.6	18110.8	34549.4	38131.8	17114.8	13538.7	26958.4	29951.5	12387.2	9397.44	27993.4	31412.4	11353.3	7940.05
		298.683	29569.1	18108.2	34550.3	38133.7	17110.7	13533.6	26959.8	29953.8	12384	9393.33	27995	31415.1	11350	7935.71
		299.095	29574.3	18105.7	34550.8	38135.3	17106.1	13527.9	26961	29956	12380.6	9388.91	27996.4	31417.5	11346.4	7931.09
		299.508	29579.9	18103	34551.3	38136.9	17101.3	13522	26962.2	29958.2	12377	9384.42	27997.8	31419.9	11342.7	7926.4
		299.921	29585.8	18099.9	34552.2	38138.9	17096.6	13516.2	26963.6	29960.6	12373.7	9380.05	27999.4	31422.5	11339.2	7921.82
		300.334	29591.8	18096.3	34553.9	38141.8	17092.4	13510.8	26965.4	29963.3	12370.5	9375.94	28001.3	31425.5	11335.9	7917.5
		300.746	29597.8	18091.9	34556.5	38145.8	17088.7	13505.8	26967.6	29966.6	12367.8	9372.16	28003.7	31429.1	11333	7913.49
		301.159	29603.7	18086.7	34560.2	38150.9	17085.6	13501.3	26970.4	29970.4	12365.4	9368.7	28006.7	31433.2	11330.4	7909.75
		301.572	29609.6	18080.7	34565	38157.2	17082.9	13497.1	26973.7	29974.8	12363.3	9365.47	28010.3	31438	11328.1	7906.2
		301.985	29615.5	18074	34570.7	38164.5	17080.6	13493.1	26977.5	29979.8	12361.3	9362.29	28014.3	31443.3	11325.9	7902.67
		302.398	29621.7	18066.7	34577	38172.6	17078.1	13488.9	26981.6	29985.2	12359.2	9358.97	28018.8	31449.2	11323.5	7898.96
		302.81	29628.2	18058.8	34583.6	38181.2	17075.3	13484.1	26986.1	29991.1	12356.9	9355.3	28023.7	31455.6	11320.9	7894.84
		303.223	29635.3	18050.6	34590.4	38190.1	17071.8	13478.5	26990.7	29997.2	12354.2	9351.06	28028.7	31462.2	11317.9	7890.13
		303.636	29643.1	18042.1	34597.1	38199.1	17067.4	13471.8	26995.4	30003.5	12350.9	9346.1	28033.8	31469.1	11314.2	7884.66
		304.049	29651.8	18033.4	34603.6	38208.1	17061.9	13463.9	27000.1	30010	12346.9	9340.31	28038.9	31476.2	11309.8	7878.32
		304.462	29661.4	18024.4	34609.9	38217.1	17055.3	13454.7	27004.8	30016.6	12342.1	9333.64	28044.1	31483.5	11304.7	7871.07
		304.875	29671.9	18015.2	34616.2	38226.2	17047.7	13444.2	27009.5	30023.5	12336.7	9326.1	28049.3	31491.1	11298.8	7862.93
		305.287	29683.2	18005.7	34622.5	38235.6	17039.1	13432.6	27014.4	30030.6	12330.6	9317.77	28054.8	31498.9	11292.3	7853.97
		305.7	29695.3	17995.6	34629.3	38245.7	17029.8	13419.9	27019.6	30038.2	12324	9308.74	28060.5	31507.3	11285.3	7844.27
		306.113	29708	17984.9	34636.7	38256.6	17019.8	13406.4	27025.2	30046.4	12317	9299.13	28066.6	31516.2	11277.7	7833.94
		306.526	29721.3	17973.5	34644.9	38268.8	17009.5	13392.3	27031.3	30055.3	12309.7	9289.03	28073.4	31526	11269.9	7823.07
		306.939	29735.1	17961.2	34654.3	38282.3	16998.8	13377.5	27038.1	30065.1	12302.1	9278.49	28080.8	31536.7	11261.7	7811.7
		307.352	29749.3	17948	34664.9	38297.3	16987.8	13362.1	27045.7	30075.8	12294.3	9267.53	28089.1	31548.4	11253.3	7799.84
		307.765	29764	17933.9	34676.8	38313.9	16976.5	13346.1	27054.1	30087.6	12286.2	9256.11	28098.2	31561.2	11244.5	7787.43
		308.178	29779.9	17918.2	34689.9	38332.2	16964.8	13329.3	27063.3	30100.4	12277.8	9244.13	28108.2	31575.1	11235.4	7774.38
		308.591	29795.7	17902.1	34704.2	38351.9	16952.5	13311.5	27073.2	30114.2	12269	9231.46	28119.1	31590.2	11225.8	7760.56
		309.004	29809.3	17882.2	34719.5	38373.1	16939.4	13292.6	27083.9	30129	12259.6	9217.96	28130.8	31606.3	11215.5	7745.79
		309.417	29860.9	17809.9	34735.9	38395.8	16925.3	13272.4	27095.2	30144.7	12249.5	9203.44	28143.1	31623.5	11204.4	7729.91
		309.83	29853.9	17798.9	34752.6	38418.8	16911.4	13252.1	27107.1	30161.3	12238.4	9187.63	28156.2	31641.8	11192.1	7712.35
		310.243	29885.8	17751.7	34773.6	38447.9	16893.2	13225.9	27119.6	30178.9	12226	9170.16	28170.7	31662.3	11177.7	7692.01
		310.656	29900.4	17728.4	34796.3	38479.5	16872.9	13196.8	27132.5	30197.2	12212.7	9151.46	28184.5	31681.8	11163.4	7672.01
		311.069	29923	17706.7	34817.8	38509.4	16853.3	13168.9	27145.5	30215.8	12199	9132.25	28197.8	31700.8	11149.2	7652.2
		311.482	29952.2	17688.1	34840	38540.7	16831.5	13138	27159.2	30235.1	12184.8	9112.31	28213.3	31722.8	11133.2	7629.65
		311.895	29985.6	17672.9	34863.2	38573.8	16806.9	13103.7	27174	30256.2	12169.6	9091.05	28230.4	31747	11116	7605.5
		312.308	30023.4	17658	34886.2	38607	16780.5	13067.2	27190	30278.6	12154	9068.95	28247.9	31771.5	11099.2	7581.56
		312.721	30061.7	17645.1	34906.8	38637.9	16751.1	13027.6	27206.7	30302	12138.2	9046.43	28265.9	31796.7	11082.2	7557.43
		313.134	30102.4	17627.6	34952.5	38708.6	16692.1	12950.6	27224	30326.2	12121.7	9023.05	28285.2	31823.6	11064	7531.57
		313.547	30140.1	17610.8	34967.4	38734.5	16653.3	12900.9	27241.9	30351.5	12103.9	8997.94	28305.2	31851.8	11044.1	7503.47
		313.96	30179.2	17588.4	35009.6	38797.4	16595.5	12822.6	27260.2	30377.6	12084	8970.16	28326.8	31882.8	11020.4	7470.48
		314.373	30222.1	17557.2	35043.5	38847.4	16551.6	12762.8	27278.8	30404.6	12061.8	8939.58	28348.4	31914.2	10994.2	7434.51
		314.786	30257.4	17529.3	35087.6	38909.9	16506.5	12699.5	27297.3	30431.6	12038.6	8907.95	28367.4	31942.2	10969.4	7400.67
		315.2	30292.4	17495.9	35133	38972.4	16468.6	12644.7	27315.7	30458.5	12016	8876.84	28386.6	31970.5	10944.7	7367.02
		315.613	30325.6	17461.1	35183.1	39040.4	16431.6	12589.8	27335.5	30486.9	11993.8	8846.12	28409.1	32002.8	10919.3	7331.82
		316.026	30358	17423.1	35235.5	39111.5	16394.1	12534	27357.7	30518.1	11972.4	8815.69	28434.6	32038.6	10894.6	7296.81
		316.439	30390	17384.8	35288	39182.3	16357.5	12479.1	27382.2	30551.9	11952	8786.09	28461.9	32076.2	10871.9	7263.85
		316.852	30422.3	17347.4	35340.2	39253.3	16318.9	12422	27408.6	30587.6	11932.6	8757.4	28491	32115.8	10850.4	7231.95
		317.266	30458.1	17308.7	35392.3	39324.4	16278.4	12362.5	27436.3	30625	11913.5	8728.73	28522.1	32157.7	10828.6	7199.36
		317.679	30495.6	17273.9	35444.1	39395.6	16235.9	12300.8	27464.6	30663.3	11893.6	8698.89	28554	32200.8	10805.8	7165.36
		318.092	30537.3	17239.1	35495.9	39467.2	16191.3	12236.5	27493	30701.9	11872	8667.06	28585.7	32244.1	10781.3	7129.36
		318.506	30581.9	17206.8	35547.3	39538.6	16146	12171.3	27520.8	30740.3	11848.2	8632.72	28616.8	32287.1	10754.6	7090.79
		318.919	30629	17175.2	35599.1	39611.1	16097.8	12102.7	27547.9	30778.4	11822.1	8595.64	28647.4	32329.9	10725.4	7049.35
		319.332	30678.3	17142.2	35650.8	39683.4	16048.7	12033	27574.6	30816.5	11793.7	8555.94	28677.6	32372.8	10694	7005.35
		319.745	30726.6	17110.4	35702.4	39756.2	15997.5	11960.7	27601.4	30855	11763.4	8514.01	28708	32416.3	10660.9	6959.15
		320.159	30775.9	17074.5	35754.4	39829.8	15944.3	11886.1	27628.7	30894.4	11731.8	8470.36	28739.2	32461.1	10626.3	6911.1
		320.572	30823.4	17038.4	35806.4	39903.7	15890.4	11810.4	27657	30935.2	11699.3	8425.43	28771.7	32507.5	10590.8	6861.72
		320.986	30870.1	16999.2	35859.6	39979.3	15834.5	11732.2	27686.7	30977.8	11666.3	8379.5	28805.7	32555.9	10554.8	6811.31
		321.399	30916.5	16957.4	35913.8	40056.1	15779	11654.3	27717.9	31022.3	11632.8	8332.77	28841.4	32606.5	10518.3	6760.03
		321.812	30961.8	16915.5	35970	40135.5	15722.7	11574.8	27750.7	31068.8	11598.9	8285.23	28878.7	32659.2	10481.3	6707.79
		322.226	31008.4	16870.3	36028.8	40218	15666.2	11494.9	27785	31117.4	11564.5	8236.77	28917.8	32714	10443.6	6654.47
		322.639	31054.6	16827	36089.7	40302.9	15610.3	11415	27820.9	31167.8	11529.5	8187.22	28958.4	32770.9	10405.3	6599.99
		323.053	31102.7	16781.6	36153.1	40391.1	15553.5	11333.6	27858.1	31220.1	11493.6	8136.43	29000.6	32829.8	10366.1	6544.11
		323.466	31152.2	16736.7	36218.1	40481	15497.5	11252.8	27896.7	31274.3	11456.8	8084.16	29044.3	32890.7	10325.9	6486.73
		323.88	31202.8	16692.4	36284.9	40573.5	15439.8	11169.7	27936.5	31330.2	11418.2	8029.57	29089.5	32953.7	10284.5	6427.61
		324.293	31255.7	16646.2	36352.7	40667.1	15381.6	11085.6	27976	31386.2	11377.6	7972.52	29136.1	33018.8	10241.8	6366.56
		324.707	31308.6	16602.1	36421	40761.8	15321.7	10999.4	28020.7	31457.5	11304	7877.1	29184	33085.7	10197.7	6303.62
		325.12	31363.3	16555	36489.5	40857.3	15259	10909.8	28043.6	31497.9	11242.1	7797.81	29235.4	33157.9	10147.4	6232.6
		325.534	31416.9	16508.2	36555.6	40950.5	15193.4	10817.3	28095.1	31572.3	11182.7	7715.73	29286	33230.2	10092.9	6156.53
		325.947	31470.2	16459.8	36620.4	41043	15123.8	10720.2	28144.1	31642.2	11130.1	7642.42	29342.4	33315.4	10026.6	6068.74
		326.361	31525	16409.4	36685.2	41135.5	15053.4	10622.1	28198.7	31719.3	11075.5	7565.49	29386.7	33386.2	9942.67	5958.55
		326.774	31578.9	16360.1	36749.5	41228.2	14979.8	10520.2	28257.3	31801.9	11017.5	7483.67	29451	33475.8	9884.38	5875.27
		327.188	31634.3	16308.1	36814.6	41322.1	14905.1	10416.9	28316.4	31883.7	10966	7409.47	29521.9	33572.9	9827.51	5792.26
		327.601	31690.9	16259.2	36883.1	41419.7	14832.5	10315.3	28381.7	31973.3	10914.2	7333.71	29592.2	33668.7	9773.87	5713.26
		328.015	31750.8	16210.1	36956.9	41523.3	14761.3	10214.5	28447.3	32062.3	10865.8	7262.02	29664.5	33767.4	9718.64	5632.01
		328.429	31813.3	16161.9	37035.2	41631.5	14694.2	10117.6	28514.1	32153.2	10815.5	7187.78	29735.9	33864.7	9664.36	5552
		328.842	31876.7	16115.6	37118	41744.9	14628.6	10021.7	28579.6	32242.8	10763.8	7112.02	29807	33962.2	9607.33	5468.83
		329.256	31941.7	16066.9	37203.8	41861.4	14564.7	9927.09	28644.6	32332.2	10710.8	7034.86	29876.8	34058.4	9548.9	5384.16
		329.669	32005	16019.7	37290.8	41979.4	14501.1	9832.61	28708.9	32421.2	10654.8	6954.37	29946.4	34154.8	9488.69	5297.37
		330.083	32068	15968.8	37377.9	42098	14435.7	9736.05	28772.7	32509.7	10598.6	6873.5	30015.9	34251.6	9426.1	5207.81
		330.497	32128.8	15917	37463.3	42214.5	14369.6	9638.83	28837	32599.4	10539.8	6789.62	30085.4	34348.2	9363.72	5118.43
		330.91	32187.6	15863.8	37547.2	42330.1	14299.7	9537.54	28901.2	32689	10480.4	6704.8	30156	34446.7	9298.94	5026.03
		331.324	32243.6	15809.6	37628.8	42443.1	14228.1	9434.5	28966.4	32780.1	10420	6618.7	30226.7	34545.2	9234.35	4933.74
		331.738	32298.4	15756.2	37708.9	42555.1	14153.5	9328.18	29032	32872.1	10357.7	6530.22	30298.6	34645.6	9168.34	4839.5
		332.151	32354.6	15700	37788.2	42666.7	14076.2	9218.89	29098.1	32964.5	10295.6	6441.88	30370.9	34746.7	9100.6	4743.16
		332.565	32410.3	15646.3	37866.9	42777.6	13998.2	9108.74	29164.9	33058.4	10231.2	6350.7	30443.5	34848.3	9032.81	4646.6
		332.979	32467.8	15592.2	37946.1	42889.7	13917.8	8995.65	29231.7	33152.1	10166.9	6259.48	30516.5	34950.7	8962.95	4547.59
		333.392	32527.3	15538.1	38025.7	43002	13837.8	8882.97	29299.6	33247.6	10101.2	6166.37	30587.3	35050	8895.56	4451.89
		333.806	32587.4	15486.6	38106.4	43116.1	13756.6	8768.68	29368.1	33344	10033.9	6071.33	30659.3	35151.1	8826.31	4353.8
		334.22	32650.2	15433.4	38188.4	43231.7	13675.5	8654.13	29437.5	33441.4	9967	5976.51	30731.6	35252.7	8756.5	4254.87
		334.633	32712.9	15383.1	38271.5	43348.4	13594.9	8540.05	29508	33540.6	9898.41	5879.47	30805.2	35355.9	8686.6	4155.58
		335.047	32777.2	15331.1	38355.7	43466.7	13513.9	8425.17	29579.1	33640.2	9830.76	5783.39	30880.2	35461	8615.07	4054.13
		335.461	32842.2	15279.2	38440.9	43585.8	13434.1	8311.57	29651.9	33742.1	9761.97	5685.64	30956	35566.9	8544.53	3953.62
		335.874	32906.7	15227.6	38527.5	43706.9	13353.2	8196.49	29725.3	33844.9	9692.76	5587.19	31033.2	35674.9	8472.61	3851.24
		336.288	32972.3	15173.4	38615.2	43829.2	13272.8	8081.58	29800.2	33949.4	9623.8	5488.73	31111.2	35783.6	8401.07	3749.08
		336.701	33036.3	15120.9	38704	43952.9	13192	7966.06	29876.1	34055.4	9553.26	5388.26	31190.5	35894.1	8329.09	3646.11
		337.115	33101.2	15065.2	38794.1	44078.4	13110.3	7849.18	29952.7	34162	9483.56	5288.57	31270.8	36006.1	8255.66	3541.28
		337.529	33165.2	15010.3	38884.7	44204.3	13029.1	7732.81	30030.5	34270.7	9412.05	5186.5	31351.8	36118.8	8182.75	3436.82
		337.942	33229	14954.4	38976.5	44332.1	12946.1	7614.06	30108.7	34379.6	9340.42	5084.15	31434	36233.4	8107.81	3329.79
		338.356	33293.5	14896.7	39068.6	44460.1	12863.5	7495.63	30188.1	34490.2	9267.96	4980.58	31516.4	36348.1	8033.16	3222.95
		338.77	33355.5	14841.9	39160.7	44588.4	12780.1	7376.27	30267.9	34601.7	9193.7	4874.79	31600	36464.6	7957.18	3114.38
		339.183	33419.2	14783.8	39253.8	44718.2	12695.4	7255.22	30348.3	34713.9	9119.76	4769.19	31684	36581.8	7879.74	3003.88
		339.597	33482.3	14727.7	39346.8	44847.6	12610.7	7134.19	30429.7	34827.7	9043.57	4660.78	31768.7	36699.8	7802.35	2893.27
		340.01	33546	14670.5	39440.7	44978.8	12523.7	7010.21	30511.1	34941.5	8967.66	4552.6	31854	36819.1	7722.98	2780.27
		340.424	33610.8	14612.7	39534.6	45109.8	12437.1	6886.63	30593.6	35056.9	8890.55	4442.77	31939.3	36938.2	7644.22	2667.88
		340.838	33675.2	14556.3	39629.2	45242.2	12348.6	6760.59	30676.3	35172.7	8812.05	4331.28	32025.7	37059	7563.79	2553.38
		341.251	33741.4	14497.6	39722.9	45373.2	12260.7	6635.51	30759.7	35289.3	8733.84	4219.94	32112.1	37179.8	7482.95	2438.26
		341.665	33806.3	14442.1	39814.2	45500.9	12175	6513.52	30843.7	35407.1	8653.78	4106.31	32199.4	37301.7	7401.89	2322.7
		342.078	33873.3	14383.8	39907.6	45631.9	12086.1	6387.43	30927.8	35524.8	8574.66	3993.73	32287.3	37424.8	7319.26	2205.24
		342.492	33940.5	14326.4	40001.2	45762.9	11998	6262.01	31012.9	35644	8494.29	3879.49	32374.9	37547.1	7238.11	2089.51
		342.905	34007.5	14269.6	40096.2	45896.2	11907.6	6133.81	31097.9	35763	8413.86	3765.14	32462.9	37670.3	7155.8	1972.4
		343.319	34076.1	14210.7	40191.7	46029.8	11817.7	6005.85	31183.6	35882.7	8333.72	3651	32550.7	37792.9	7074.24	1856.15
		343.732	34143.7	14154	40288.3	46165	11726.6	5876.37	31269.3	36002.9	8252.31	3535.38	32639.3	37916.7	6992.19	1739.14
		344.145	34212.7	14094.6	40386	46301.8	11634.7	5745.65	31355.2	36122.9	8172.11	3421.14	32728	38040.7	6909.17	1621.03
		344.559	34280.8	14037.1	40484.1	46438.8	11543.3	5615.52	31441.7	36244	8090.51	3305.15	32816.7	38164.5	6827.28	1504.17
		344.972	34349.1	13978.7	40583.1	46577.4	11450.5	5483.47	31527.7	36364.4	8009.63	3190.03	32905.8	38289.1	6744	1385.7
		345.385	34417.3	13919.8	40682.2	46715.8	11358.6	5352.5	31614.5	36485.7	7928.49	3074.46	32994.7	38413.2	6661.79	1268.43
		345.799	34484	13862.8	40782	46855.3	11265.7	5220.15	31701.2	36607.1	7846.35	2957.79	33084.3	38538.4	6578.72	1150.09
		346.212	34552	13803	40882.3	46995.5	11172.5	5087.38	31788.1	36728.6	7765.26	2842.24	33173.8	38663.5	6495.2	1031.11
		346.625	34618.3	13746	40982.6	47135.6	11079.6	4954.92	31875.4	36850.9	7682.65	2724.86	33263.7	38788.9	6412.27	912.763
		347.038	34685.3	13687.1	41083.4	47276.6	10985.5	4821.01	31962.5	36972.6	7601.1	2608.72	33353.8	38915.1	6327.94	792.793
		347.452	34752.2	13628.5	41184	47417	10892.4	4688.27	32050.4	37095.6	7518.8	2491.61	33443.9	39040.8	6244.78	674.127
		347.865	34818.2	13571	41284.9	47558.2	10798.2	4554.2	32137.9	37218.1	7435.86	2373.71	33534.7	39167.7	6160.31	553.862
		348.278	34885.2	13511.4	41385.7	47699	10704.3	4420.41	32226	37341.2	7353.6	2256.52	33625.3	39294.3	6075.99	433.696
		348.691	34950.8	13454.6	41486.5	47839.9	10610.2	4286.46	32314.1	37464.6	7270	2137.8	33716.4	39421.5	5991.72	313.488
		349.104	35017.4	13395.6	41587.5	47981.4	10515.4	4151.59	32402	37587.5	7187.7	2020.61	33807.7	39549.2	5906.24	191.912
		349.517	35083.3	13338.3	41688.1	48122.1	10421.6	4018.01	32490.6	37711.6	7104.14	1901.82	33898.9	39676.6	5821.93	71.631
		349.93	35149.1	13281.1	41789.1	48263.5	10326.5	3882.9	32578.8	37835	7020.81	1783.32	33991.9	39807.1	5732.81	0
		350.343	35215.9	13222.8	41890.3	48404.8	10233	3749.55	32666.6	37957.7	6939.14	1666.9	34097.8	39966.2	5579.96	0
		350.756	35282.9	13167.9	41994.8	48549.7	10141.1	3617.46	32753.3	38079	6857.9	1551.3	34179.8	40104.6	5387.85	0
		351.169	35352.4	13111	42102.3	48698.2	10050.1	3485.93	32839.5	38199.9	6775.45	1434.27	34251.2	40231.8	5188.11	0
		351.582	35419.6	13056.6	42208.8	48845.3	9959.4	3354.88	32923.1	38318.4	6689.76	1313.96	34324.8	40362.4	4984.78	0
		351.994	35485.7	13000.5	42313.7	48991.1	9866.44	3221.54	33005.2	38435.1	6603.2	1192.83	34397.2	40492	4779	0
		352.407	35551.2	12942.9	42415.9	49133.5	9773.09	3088.16	33087.9	38552.7	6516	1070.8	34470.2	40622.6	4572.05	0
		352.82	35614.6	12886.2	42516	49274.1	9676.87	2951.81	33171.1	38671.2	6428.01	947.783	34544.5	40754.9	4364.56	0
		353.232	35678.1	12826.8	42613.9	49412.4	9579.03	2813.99	33255.7	38790.9	6341.7	826.433	34620	40888.5	4156.99	0
		353.645	35739.7	12770	42710.2	49548.7	9480.37	2675.44	33341.3	38912	6255.07	704.594	34696.3	41022.7	3952.12	0
		354.058	35802	12711.5	42806	49685.1	9380.15	2535.22	33427.6	39033.5	6170.44	584.903	34774.5	41159.2	3747.23	0
		354.47	35864.4	12654.4	42901.5	49820.6	9281.18	2396.45	33515.3	39156.7	6085.83	465.056	34853.1	41295.6	3544.55	0
		354.883	35926.7	12598.6	42998.2	49957.9	9181.61	2256.85	33603.2	39280	6001.42	345.32	34932.5	41433	3342.31	0
		355.295	35990.5	12541.9	43096.1	50096	9083.64	2118.79	33691.9	39404	5918.24	226.921	35012	41570.4	3140.59	0
		355.707	36053.4	12488.6	43195.5	50235.9	8986.65	1981.62	33780.7	39528.4	5834.1	107.41	35091.5	41707.3	2940.42	0
		356.12	36117.6	12433.6	43296.7	50377.9	8890.38	1845.07	33869.3	39652.3	5751.65	0	35171.4	41845.1	2739.28	0
		356.532	36181.2	12381.2	43398.8	50520.3	8796.49	1711.06	33968.9	39797.4	5629.89	0	35250.5	41981.3	2540.64	0
		356.944	36245.3	12329.2	43503.7	50666.1	8703.62	1577.86	34057.9	39941.5	5450.66	0	35328.2	42115.3	2345.51	0
		357.356	36310.9	12276.7	43610.9	50813.9	8613.74	1447.63	34128.1	40064.4	5264.93	0	35406.8	42250	2150.89	0
		357.768	36374.3	12226.6	43718.4	50962.1	8523.74	1317.22	34202	40193.1	5072.25	0	35483.4	42382.9	1954.02	0
		358.18	36437.1	12173.8	43824.5	51108.7	8433.57	1187.03	34273.6	40319.1	4879.17	0	35557.7	42513.7	1753.72	0
		358.592	36497.3	12122.7	43928.2	51252.4	8342.9	1056.58	34345	40445.5	4683.3	0	35631.2	42643.5	1553.57	0
		359.004	36556.3	12069.7	44029.5	51394	8249.67	923.665	34415.3	40570.5	4487.51	0	35704.8	42773.6	1352.96	0
		359.416	36614.1	12016	44127.5	51531.3	8156.22	791.037	34483.1	40691.5	4296.95	0	35779.5	42904.7	1153.57	0
		359.828	36669.6	11964	44222.2	51665.1	8061.52	657.646	34553.3	40815.2	4106.56	0	35855.2	43036.7	955.431	0
		360.24	36725.3	11910.1	44314.9	51796.6	7966.12	523.825	34623.9	40938.8	3919.35	0	35931.7	43169.5	758.176	0
		360.651	36779.5	11859.4	44406.2	51926.4	7870.64	390.122	34695.2	41063.1	3733.02	0	36008.7	43302.4	563.693	0
		361.063	36834.3	11807.6	44497.3	52056.2	7774.54	255.844	34766.3	41186.6	3549.54	0	36086.2	43435.8	369.744	0
		361.475	36888.9	11757.9	44588	52184.9	7680.38	123.858	34837.6	41309.8	3368.46	0	36162.9	43567.5	179.04	0
		361.886	36943.2	11709.7	44679.4	52314.7	7585.99	0	34908.7	41432.5	3188.3	0	36239.6	43699.1	0	0
		362.298	36999	11660.4	44785.3	52471.8	7443.15	0	34978.3	41552.6	3012.86	0	36337.2	43869.7	0	0
		362.709	37054.9	11614.3	44877.7	52625.4	7237.76	0	35043.6	41665.2	2848.04	0	36439.4	44085.5	0	0
		363.12	37111.3	11572.6	44962.9	52767.1	7049.12	0	35106.2	41772.1	2695.43	0	36493.5	44279.1	0	0
		363.531	37162.7	11550.2	45067.8	52929.8	6872.31	0	35162.8	41871.8	2542.26	0	36517	44470.4	0	0
		363.943	37211.8	11528.7	45176.1	53096.6	6697.37	0	35207.1	41958.4	2381.3	0	36513.5	44664.4	0	0
		364.354	37283.2	11476.7	45284.3	53262.7	6523.77	0	35239.3	42032.1	2211.37	0	36477.7	44854.1	0	0
		364.765	37318.1	11454.4	45616.9	53697.1	6360.98	0	35262.4	42096.9	2032.11	0	36415.8	45046.1	0	0
		365.176	37374.6	11393.3	45902.7	54064.2	6251.78	0	35284.8	42160.6	1853.59	0	36349	45265.5	0	0
		365.587	37406.6	11330.6	46107.4	54355.1	6036.64	0	35312	42229.4	1679.15	0	36274.1	45505	0	0
		365.997	37408.8	11286.5	46100.8	54402.9	5766.32	0	35338.1	42295.8	1508.84	0	36157.2	45714.7	0	0
		366.408	37414.7	11250.3	45900.5	54219.7	5483.53	0	35353.9	42351.4	1331.57	0	36012.2	45908	0	0
		366.819	37433.7	11225.5	45599	53915.9	5193.38	0	35351.1	42389.6	1129.56	0	35854.3	46113.2	0	0
		367.229	37464.3	11218.2	45337.2	53649.2	4950.34	0	35326.6	42407.8	897.515	0	35670.9	46326.1	0	0
		367.64	37508.9	11222.9	45176	53472.5	4838.51	0	35273.1	42397	636.859	0	35438	46524.2	0	0
		368.05	37558.1	11235.5	45221.4	53538.1	4785.63	0	35192.3	42356.6	359.596	0	35154	46706.7	0	0
		368.46	37593.5	11251.8	45416	53766	4817.98	0	35105.9	42308.9	85.21	0	34843.1	46896.8	0	0
		368.871	37610.5	11263.3	45664.7	54051.2	4889.22	0	35058.4	42309.3	0	0	34542.5	47129.1	0	0
		369.281	37609	11255.8	45870.7	54284.7	4961.41	0	35092.4	42438	0	0	34271.9	47405.8	0	0
		369.691	37586.8	11234.8	45980.7	54400.7	5042.6	0	35140.6	42607	0	0	34045.6	47721.9	0	0
		370.101	37553.9	11208.3	45981.1	54392.1	5087.28	0	35196.7	42810.7	0	0	33857.6	48076.9	0	0
		370.511	37500	11181.2	45895	54288.8	5084.35	0	35247	43040.6	0	0	33675.2	48441	0	0
		370.921	37444.5	11158.6	45780.4	54158.3	5047.89	0	35279.5	43289.7	0	0	33487.4	48813.6	0	0
		371.331	37408.1	11153.3	45693.2	54058.2	5023.44	0	35283.1	43553	0	0	33281.3	49191.5	0	0
		371.741	37404.3	11167.8	45671.7	54029.2	5039.18	0	35249.7	43828.8	0	0	33045.2	49571.7	0	0
		372.151	37427.8	11203.7	45721.6	54077.2	5098.33	0	35174.3	44116.2	0	0	32775.2	49958.2	0	0
		372.56	37467.2	11263.1	45821.5	54174.9	5209.16	0	35055.4	44417.8	0	0	32472.6	50357.9	0	0
		372.97	37752.7	11004.2	46431.3	54947.6	5025.63	0	34926.7	44778.4	0	0	32302.7	51006	0	0
		373.379	37916.1	10708.2	47765	56710	4270.8	0	34784.3	45175.7	0	0	32140.8	51757.7	0	0
		373.789	37656.6	10847.4	48433.7	57592.6	3897.67	0	34571.6	45490.7	0	0	31519.6	51882.8	0	0
		374.198	37761.1	10676.5	48330.9	57573.3	3387.88	0	34229	45679.5	0	0	30928.5	52003	0	0
		374.607	37981.1	10317.2	48130.4	57585.8	2150.05	0	33911.5	45969	0	0	30740.7	52708	0	0
		375.016	38008	10136.8	47908.4	57591.2	820.198	0	33654.9	46381.8	0	0	30477.4	53391.8	0	0
		375.424	38095.2	10037.7	47515.8	57330.5	0	0	33262.7	46655.9	0	0	29811.9	53572.7	0	0
		375.833	38323.3	9910.81	47317.7	57423.6	0	0	32650.3	46717.5	0	0	28982.8	53569.4	0	0
		376.241	38530.9	9784.84	47492.8	58245.9	0	0	31970.1	46758.9	0	0	28223.8	53706.1	0	0
		376.649	38646.6	9683.48	47688.8	59260.9	0	0	31338.6	46886.9	0	0	27499.9	53902.2	0	0
		377.057	38752.2	9544.19	47575.5	59994.2	0	0	30788.7	47112.4	0	0	26830.8	54135.9	0	0
		377.465	38876.5	9335.07	47208.2	60562.3	0	0	30346.8	47461	0	0	26340.8	54556.1	0	0
		377.873	38961.4	9122.13	46683.4	61145.1	0	0	30026.7	47945.9	0	0	26013.8	55147.5	0	0
		378.28	39015.8	8945.81	45941.3	61659.9	0	0	29797	48528.2	0	0	25741.3	55769.3	0	0
		378.688	39101.1	8783.42	44962	62020	0	0	29609.5	49163.3	0	0	25503.8	56408	0	0
		379.095	39226	8635.48	43881.4	62379.5	0	0	29434	49824	0	0	25320	57124.7	0	0
		379.501	39384.6	8514.85	42823.8	62876.4	0	0	29246.6	50511.5	0	0	25126.5	57879	0	0
		379.908	39573.1	8432	41824	63510.4	0	0	28998.1	51192.6	0	0	24837	58586.1	0	0
		380.315	39799.9	8368.75	40898.8	64268.3	0	0	28654.4	51843.5	0	0	24431.5	59228.4	0	0
		380.721	40056.5	8302.42	40082.8	65186.9	0	0	28205.4	52467.3	0	0	23939.6	59860.9	0	0
		381.127	40318.6	8223.87	39373.7	66270.6	0	0	27656.3	53079	0	0	23359.2	60506.3	0	0
		381.533	40570.7	8125.78	38715	67458.1	0	0	27012.5	53685.7	0	0	22674.4	61143.2	0	0
		381.938	40807.7	7993.75	38038.8	68684.8	0	0	26254.8	54257.1	0	0	21879.1	61755.7	0	0
		382.344	41020.9	7819.09	37292.1	69917.1	0	0	25409.9	54816.7	0	0	21006.6	62374.4	0	0
		382.749	41202.4	7602.58	36423.1	71124.7	0	0	24511.2	55398.5	0	0	20083.3	63022.2	0	0
		383.154	41354.5	7350.02	35385.1	72276.2	0	0	23582	56023.9	0	0	19128.3	63711.5	0	0
		383.559	41487.5	7068.35	34156	73363.5	0	0	22637	56707	0	0	18158.7	64455.8	0	0
		383.963	41612.6	6767.85	32735.9	74395.9	0	0	21683.1	57456.7	0	0	17184.9	65266.9	0	0
		384.368	41741.9	6461.27	31159.3	75416.1	0	0	20719	58275.4	0	0	16204.9	66147.1	0	0
		384.772	41892.8	6153.69	29475.2	76479.8	0	0	19736.2	59160.2	0	0	15207.6	67091.8	0	0
		385.175	42065.8	5857.9	27991.3	77952.4	0	0	18724.8	60107.1	0	0	14179.7	68094.8	0	0
		385.578	42274.8	5560.47	26507.6	79578.5	0	0	17683.8	61123.3	0	0	13117	69158.1	0	0
		385.981	42523.2	5246.44	24925.2	81259.1	0	0	16612.2	62215.8	0	0	12035.4	70313.2	0	0
		386.384	42797.6	4919.92	23251.6	83030.4	0	0	15497.2	63374.2	0	0	10911.9	71538.4	0	0
		386.786	43086.8	4594.8	21471.8	84882.4	0	0	14321.6	64584.8	0	0	9709.31	72790.9	0	0
		387.188	43399.7	4265.01	19545.9	86770.9	0	0	13059.6	65824.6	0	0	8421.55	74071.4	0	0
		387.589	43738.8	3920.11	17473.4	88709.6	0	0	11708.9	67104	0	0	7060.3	75411.6	0	0
		387.99	44096	3559.58	15250.1	90709.1	0	0	10268.6	68433.6	0	0	5604.59	76798	0	0
		388.391	44464.1	3189.73	12867.9	92762.2	0	0	8730.55	69813.3	0	0	4032.35	78209.8	0	0
		388.791	44850.8	2801.39	10337	94889.5	0	0	7081.8	71236.6	0	0	2340.23	79650.1	0	0
		389.19	45252.2	2390.92	7664.57	97110.6	0	0	5311.28	72697.6	0	0	531.66	81132.2	0	0
		389.589	45659.4	1962.46	4831.5	99404.3	0	0	3420.64	74205.1	0	0	0	82535.5	0	0
		389.987	46226.3	1512.53	1870.72	101805	0	0	1445.65	75814.6	0	0	0	83309.4	0	0
		390.385	52131.8	1455.95	0	104333	0	0	0	77521.6	0	0	0	83873.9	0	0
		390.782	55711.2	2458.16	0	106302	0	0	0	78579.4	0	0	0	84466.7	0	0
		391.179	58679.1	1966.29	0	108416	0	0	0	79176.4	0	0	0	85230	0	0
		391.576	59706.7	1078.8	0	110286	0	0	0	79599.9	0	0	0	85723	0	0
		391.973	60356.2	0	0	111549	0	0	0	79745.9	0	0	0	85940.8	0	0
		392.369	66493.9	0	0	112233	0	0	0	79695.8	0	0	0	86260.6	0	0
		392.765	68554.3	0	0	113136	0	0	0	79537.2	0	0	0	86558	0	0
		393.16	69819.6	0	0	112744	0	0	0	79146.6	0	0	0	86281.1	0	0
		393.556	68548.3	0	0	111066	0	0	0	78519.3	0	0	0	85735.5	0	0
		393.951	65917.4	0	0	108247	0	0	0	77670.6	0	0	0	85192.1	0	0
		394.346	62031.1	0	0	104691	0	0	0	76572.2	0	0	0	84377.3	0	0
		394.74	57155.4	0	0	100634	0	0	0	75135.9	0	0	0	82949.4	0	0
		395.134	51564.4	0	0	96418.8	0	0	0	73291.5	0	0	0	80976.7	0	0
		395.526	46048.2	0	0	92118.4	0	0	0	71027.8	0	0	0	78589.6	0	0
		395.917	41043	0	0	87623.6	0	0	0	68325	0	0	0	75622.7	0	0
		396.307	37529.9	0	0	82947.3	0	0	0	65132.1	0	0	0	71923.3	0	0
		396.696	35176.7	0	0	78169.7	0	0	0	61470.3	0	0	0	67607.7	0	0
		397.084	32249.2	0	0	73948.6	0	0	0	57370.4	0	0	0	62785.5	0	0
		397.472	29252.9	0	0	71363.9	0	0	0	52824.4	0	0	0	57547.9	0	0
		397.861	26872.9	0	0	71287.4	0	0	0	47948.2	0	0	0	52065.8	0	0
		398.251	25918.3	0	0	73895.7	0	0	0	42868.3	0	0	0	46178.8	0	0
		398.642	26745	0	0	79586.4	0	0	0	37412.6	0	0	0	39110.7	0	0
		399.036	24496.1	0	0	87386.1	0	0	0	30844.4	0	0	0	28994	0	0
		399.43	21216.8	0	0	95441	0	0	0	24487	0	0	0	20563	0	0
		399.826	18982.6	0	0	99434.2	0	0	0	20149.8	0	0	0	17239.5	0	0
		400.221	15912.5	0	0	97167.4	0	0	0	17958.3	0	0	0	15834.2	0	0
		400.616	11361.5	0	0	88782.6	0	0	0	17060	0	0	0	14005.5	0	0
		401.01	7011.2	0	0	73933.7	0	0	0	17362.1	0	0	0	14278.2	0	0
		401.403	3180.99	0	0	52690.7	0	0	0	19134.4	0	0	0	18925.9	0	0
		401.794	0	0	0	26975	0	0	0	21361.2	0	0	0	24815.2	0	0
		402.182	0	0	0	1057.48	0	0	0	21184.1	0	0	0	26001.6	0	0
		402.569	0	0	0	0	0	0	0	15872.2	0	0	0	19493.8	0	0
		402.954	0	0	0	0	0	0	0	5219.84	0	0	0	6660.36	0	0
		403.338	0	0	0	0	0	0	0	0	0	0	0	0	0	0
		403.72	0	0	0	0	0	0	0	0	0	0	0	0	0	0
		404.1	0	0	0	0	0	0	0	0	0	0	0	0	0	0
		404.478	0	0	0	0	0	0	0	0	0	0	0	1756.17	0	0
		404.854	0	0	0	0	0	0	0	1028.81	0	0	0	16826.6	0	0
		405.228	0	0	0	0	0	0	0	20371.6	0	0	0	9418.29	0	0
		405.599	0	0	0	0	0	0	0	4866.6	0	0	0	14229.9	0	0
