# Supplementary material for: TruckSim-based study of the rollover accident mechanisms of container semitrailers on freeway interchange loop ramps
Source: PLoS One. 2024 Sep 4;19(9):e0309139. doi: 10.1371/journal.pone.0309139 (PMC11373872; doi:10.1371/journal.pone.0309139)
Supplement: S3 Dataset — (XLSX) [file pone.0309139.s003.xlsx]

## Sheet: Sheet1
Station	Horizontal curve radius	Station	LTR
			First axle	Second axle	Third Axle	Fourth Axle
0	∞	20	0.001	0	0	0
1	∞	20.011	0.001	0	0	0
2	∞	20.021	0.001	0	0	0
3	∞	20.032	0.001	0	0	0
4	∞	20.043	0.001	0	0	0
5	∞	20.053	0.001	0	0	0
6	∞	20.064	0.001	0	0	0
7	∞	20.075	0.001	0	0	0
8	∞	20.086	0.001	0	0	0
9	∞	20.096	0.001	0	0	0
10	∞	20.107	0.001	0	0	0
11	∞	20.118	0.001	0	0	0
12	∞	20.128	0.001	0	0	0
13	∞	20.139	0.001	0	0	0
14	∞	20.15	0.001	0	0	0
15	∞	20.16	0.001	0	0	0
16	∞	20.171	0.001	0	0	0
17	∞	20.182	0.001	0	0	0
18	∞	20.192	0.001	0	0	0
19	∞	20.203	0.001	0	0	0
20	∞	20.214	0	0	0	0
21	∞	20.225	0	0	0	0
22	∞	20.235	0	0	0	0
23	∞	20.246	0	0	0	0
24	∞	20.257	0	0	0	0
25	∞	20.267	0	0	0	0
26	∞	20.278	0	0	0	0
27	∞	20.289	0	0	0	0
28	∞	20.299	0	0	0	0
29	∞	20.31	0	0	0	0
30	∞	20.321	0.001	0	0	0
31	∞	20.331	0.001	0	0	0
32	∞	20.342	0.001	0	0	0
33	∞	20.353	0.001	0	0	0
34	∞	20.364	0.001	0	0	0
35	∞	20.374	0.001	0	0	0
36	∞	20.385	0.001	0	0	0
37	∞	20.396	0.001	0	0	0
38	∞	20.406	0.002	0	0	0
39	∞	20.417	0.002	0	0	0
40	∞	20.428	0.002	0	0	0
41	∞	20.438	0.002	0	0	0
42	∞	20.449	0.002	0	0	0
43	∞	20.46	0.002	0	0	0
44	∞	20.47	0.002	0	0	0
45	∞	20.481	0.002	0	0	0
46	∞	20.492	0.003	0	0	0
47	∞	20.503	0.003	0	0	0
48	∞	20.513	0.003	0	0	0
49	∞	20.524	0.003	0	0	0
50	∞	20.535	0.003	0	0	0
51	12100	20.545	0.003	0	0	0
52	6050	20.556	0.003	0	0	0
53	4033.33	20.567	0.003	0	0	0
54	3025	20.577	0.003	0	0	0
55	2420	20.588	0.003	0	0	0.001
56	2016.67	20.599	0.003	0	0	0.001
57	1728.57	20.609	0.004	0	0	0.001
58	1512.5	20.62	0.004	0	0	0.001
59	1344.44	20.631	0.004	0	0	0.001
60	1210	20.642	0.004	0	0	0.001
61	1100	20.652	0.004	0	0	0.001
62	1008.33	20.663	0.004	0	0	0.001
63	930.769	20.674	0.004	0	0	0.001
64	864.286	20.684	0.004	0	0	0.001
65	806.667	20.695	0.004	0	0	0.001
66	756.25	20.706	0.004	0	0	0.001
67	711.765	20.716	0.004	0	0	0.001
68	672.222	20.727	0.004	0	0	0.001
69	636.842	20.738	0.004	0	0	0.001
70	605	20.748	0.004	0	0.001	0.001
71	576.191	20.759	0.004	0	0.001	0.001
72	550	20.77	0.004	0	0.001	0.001
73	526.087	20.78	0.004	0	0.001	0.001
74	504.167	20.791	0.004	0.001	0.001	0.001
75	484	20.802	0.004	0.001	0.001	0.001
76	465.385	20.813	0.004	0.001	0.001	0.001
77	448.148	20.823	0.004	0.001	0.001	0.001
78	432.143	20.834	0.004	0.001	0.001	0.001
79	417.241	20.845	0.005	0.001	0.001	0.001
80	403.333	20.855	0.005	0.001	0.001	0.001
81	390.323	20.866	0.005	0.001	0.001	0.001
82	378.125	20.877	0.005	0.001	0.001	0.001
83	366.667	20.887	0.005	0.001	0.001	0.001
84	355.882	20.898	0.005	0.001	0.001	0.001
85	345.714	20.909	0.005	0.001	0.001	0.001
86	336.111	20.919	0.004	0.001	0.001	0.001
87	327.027	20.93	0.004	0.001	0.001	0.001
88	318.421	20.941	0.004	0.001	0.001	0.001
89	310.256	20.951	0.004	0.001	0.001	0.001
90	302.5	20.962	0.004	0.001	0.001	0.001
91	295.122	20.973	0.004	0.001	0.001	0.001
92	288.095	20.984	0.004	0.001	0.001	0.001
93	281.395	20.994	0.004	0.001	0.001	0.001
94	275	21.005	0.004	0.001	0.001	0.001
95	268.889	21.016	0.004	0.001	0.001	0.001
96	263.044	21.026	0.004	0.001	0.001	0.001
97	257.447	21.037	0.004	0.001	0.001	0.001
98	252.083	21.048	0.004	0.001	0.001	0.001
99	246.939	21.058	0.004	0.001	0.001	0.001
100	242	21.069	0.004	0.001	0.001	0.001
101	237.255	21.08	0.004	0.001	0.001	0.001
102	232.692	21.09	0.004	0.001	0.001	0.001
103	228.302	21.101	0.004	0.001	0.001	0.001
104	224.074	21.112	0.004	0.001	0.001	0.001
105	220	21.122	0.004	0.001	0.001	0.001
106	216.071	21.133	0.004	0.001	0.001	0.001
107	212.281	21.144	0.004	0.001	0.001	0.001
108	208.621	21.155	0.004	0.001	0.001	0.001
109	205.085	21.165	0.004	0.001	0.001	0.001
110	201.667	21.176	0.004	0.001	0.001	0.001
111	198.361	21.187	0.004	0.001	0.001	0.001
112	195.161	21.197	0.004	0.001	0.001	0.001
113	192.064	21.208	0.004	0.001	0.001	0.001
114	189.063	21.219	0.004	0.001	0.001	0.001
115	186.154	21.229	0.004	0.001	0.001	0.001
116	183.333	21.24	0.004	0.001	0.001	0.001
117	180.597	21.251	0.004	0.001	0.001	0.001
118	177.941	21.261	0.004	0.001	0.001	0.001
119	175.362	21.272	0.004	0.002	0.001	0.001
120	172.857	21.283	0.004	0.002	0.001	0.002
121	170.423	21.293	0.004	0.002	0.001	0.002
122	168.056	21.304	0.004	0.002	0.001	0.002
123	165.753	21.315	0.004	0.002	0.001	0.002
124	163.514	21.326	0.004	0.002	0.001	0.002
125	161.333	21.336	0.004	0.002	0.001	0.002
126	159.211	21.347	0.004	0.002	0.001	0.002
127	157.143	21.358	0.004	0.002	0.001	0.002
128	155.128	21.368	0.004	0.002	0.001	0.002
129	153.165	21.379	0.004	0.002	0.001	0.002
130	151.25	21.39	0.004	0.002	0.001	0.002
131	149.383	21.4	0.004	0.002	0.001	0.002
132	147.561	21.411	0.004	0.002	0.001	0.002
133	145.783	21.422	0.004	0.002	0.001	0.002
134	144.048	21.432	0.004	0.002	0.002	0.002
135	142.353	21.443	0.004	0.002	0.002	0.002
136	140.698	21.454	0.004	0.002	0.002	0.002
137	139.081	21.464	0.004	0.002	0.002	0.002
138	137.5	21.475	0.004	0.002	0.002	0.002
139	135.955	21.486	0.004	0.002	0.002	0.002
140	134.444	21.496	0.004	0.002	0.002	0.002
141	132.967	21.507	0.004	0.002	0.002	0.002
142	131.522	21.518	0.004	0.002	0.002	0.002
143	130.108	21.528	0.004	0.002	0.002	0.002
144	128.723	21.539	0.004	0.002	0.002	0.002
145	127.368	21.55	0.004	0.002	0.002	0.002
146	126.042	21.561	0.004	0.002	0.002	0.002
146.8	125	21.571	0.004	0.002	0.002	0.002
147	125	21.582	0.004	0.002	0.002	0.002
148	125	21.593	0.004	0.002	0.002	0.002
149	125	21.603	0.004	0.002	0.002	0.002
150	125	21.614	0.004	0.002	0.002	0.002
151	125	21.625	0.004	0.002	0.002	0.002
152	125	21.635	0.004	0.002	0.002	0.002
153	125	21.646	0.004	0.002	0.002	0.002
154	125	21.657	0.004	0.002	0.002	0.002
155	125	21.667	0.004	0.002	0.002	0.002
156	125	21.678	0.004	0.002	0.002	0.002
157	125	21.689	0.004	0.002	0.002	0.002
158	125	21.699	0.004	0.002	0.002	0.002
159	125	21.71	0.004	0.002	0.002	0.002
160	125	21.721	0.004	0.002	0.002	0.002
161	125	21.731	0.004	0.002	0.002	0.002
162	125	21.742	0.004	0.002	0.002	0.002
163	125	21.753	0.004	0.002	0.002	0.002
164	125	21.763	0.004	0.002	0.002	0.002
165	125	21.774	0.004	0.003	0.002	0.002
166	125	21.785	0.004	0.003	0.002	0.002
167	125	21.796	0.004	0.003	0.002	0.002
168	125	21.806	0.004	0.003	0.002	0.002
169	125	21.817	0.004	0.003	0.002	0.002
170	125	21.828	0.004	0.003	0.002	0.002
171	125	21.838	0.004	0.003	0.002	0.002
172	125	21.849	0.004	0.003	0.002	0.002
173	125	21.86	0.004	0.003	0.002	0.002
174	125	21.87	0.004	0.003	0.002	0.002
175	125	21.881	0.004	0.003	0.002	0.002
176	125	21.892	0.004	0.003	0.002	0.002
177	125	21.902	0.004	0.003	0.002	0.002
178	125	21.913	0.004	0.003	0.002	0.002
179	125	21.924	0.004	0.003	0.002	0.002
180	125	21.934	0.004	0.003	0.002	0.002
181	125	21.945	0.004	0.003	0.002	0.002
182	125	21.956	0.004	0.003	0.002	0.002
183	125	21.966	0.004	0.003	0.002	0.003
184	125	21.977	0.004	0.003	0.002	0.003
185	125	21.988	0.004	0.003	0.003	0.003
186	125	21.998	0.004	0.003	0.003	0.003
187	125	22.009	0.004	0.003	0.003	0.003
188	125	22.02	0.004	0.003	0.003	0.003
189	125	22.03	0.004	0.003	0.003	0.003
190	125	22.041	0.004	0.003	0.003	0.003
191	125	22.052	0.004	0.003	0.003	0.003
192	125	22.062	0.004	0.003	0.003	0.003
193	125	22.073	0.004	0.003	0.003	0.003
194	125	22.084	0.004	0.003	0.003	0.003
195	125	22.095	0.004	0.003	0.003	0.003
196	125	22.105	0.004	0.003	0.003	0.003
197	125	22.116	0.004	0.003	0.003	0.003
198	125	22.127	0.004	0.003	0.003	0.003
199	125	22.137	0.004	0.003	0.003	0.003
200	125	22.148	0.004	0.003	0.003	0.003
201	125	22.159	0.004	0.003	0.003	0.003
202	125	22.169	0.004	0.003	0.003	0.003
203	125	22.18	0.004	0.003	0.003	0.003
204	125	22.191	0.004	0.003	0.003	0.003
205	125	22.201	0.004	0.003	0.003	0.003
206	125	22.212	0.004	0.003	0.003	0.003
207	125	22.223	0.004	0.003	0.003	0.003
208	125	22.233	0.004	0.003	0.003	0.003
209	125	22.244	0.004	0.003	0.003	0.003
210	125	22.255	0.004	0.003	0.003	0.003
211	125	22.265	0.004	0.003	0.003	0.003
212	125	22.276	0.004	0.003	0.003	0.003
213	125	22.287	0.004	0.003	0.003	0.003
214	125	22.297	0.004	0.003	0.003	0.003
215	125	22.308	0.004	0.003	0.004	0.004
216	125	22.319	0.004	0.003	0.004	0.004
217	125	22.329	0.003	0.004	0.004	0.004
218	125	22.34	0.003	0.004	0.004	0.004
219	125	22.351	0.003	0.004	0.004	0.004
220	125	22.361	0.003	0.004	0.004	0.004
221	125	22.372	0.003	0.004	0.004	0.004
222	125	22.383	0.003	0.004	0.004	0.004
223	125	22.393	0.003	0.004	0.004	0.004
224	125	22.404	0.003	0.004	0.004	0.004
225	125	22.415	0.003	0.004	0.004	0.004
226	125	22.425	0.003	0.004	0.004	0.004
227	125	22.436	0.003	0.004	0.004	0.004
228	125	22.447	0.003	0.004	0.004	0.004
229	125	22.457	0.003	0.004	0.004	0.004
230	125	22.468	0.003	0.004	0.004	0.004
231	125	22.479	0.003	0.004	0.004	0.004
232	125	22.489	0.003	0.004	0.004	0.004
233	125	22.5	0.003	0.004	0.004	0.004
234	125	22.511	0.003	0.004	0.004	0.004
235	125	22.521	0.003	0.004	0.004	0.004
236	125	22.532	0.003	0.004	0.004	0.004
237	125	22.543	0.003	0.004	0.004	0.004
238	125	22.554	0.003	0.004	0.004	0.004
239	125	22.564	0.003	0.004	0.004	0.005
240	125	22.575	0.003	0.004	0.005	0.005
241	125	22.586	0.003	0.004	0.005	0.005
242	125	22.596	0.003	0.004	0.005	0.005
243	125	22.607	0.003	0.004	0.005	0.005
244	125	22.618	0.003	0.004	0.005	0.005
245	125	22.628	0.003	0.004	0.005	0.005
246	125	22.639	0.003	0.004	0.005	0.005
247	125	22.65	0.003	0.004	0.005	0.005
248	125	22.66	0.003	0.004	0.005	0.005
249	125	22.671	0.003	0.004	0.005	0.005
250	125	22.682	0.003	0.004	0.005	0.005
251	125	22.692	0.003	0.004	0.005	0.005
252	125	22.703	0.003	0.004	0.005	0.005
253	125	22.714	0.003	0.004	0.005	0.005
254	125	22.724	0.003	0.004	0.005	0.005
255	125	22.735	0.003	0.004	0.005	0.005
256	125	22.746	0.003	0.004	0.005	0.005
257	125	22.756	0.003	0.004	0.005	0.005
258	125	22.767	0.003	0.004	0.005	0.005
259	125	22.778	0.003	0.004	0.005	0.005
260	125	22.788	0.003	0.004	0.005	0.005
261	125	22.799	0.003	0.004	0.005	0.005
262	125	22.81	0.003	0.004	0.005	0.005
263	125	22.82	0.003	0.004	0.005	0.006
264	125	22.831	0.003	0.004	0.005	0.006
265	125	22.842	0.003	0.004	0.006	0.006
266	125	22.852	0.002	0.004	0.006	0.006
267	125	22.863	0.002	0.005	0.006	0.006
268	125	22.874	0.002	0.005	0.006	0.006
269	125	22.884	0.002	0.005	0.006	0.006
270	125	22.895	0.002	0.005	0.006	0.006
271	125	22.906	0.002	0.005	0.006	0.006
272	125	22.916	0.002	0.005	0.006	0.006
273	125	22.927	0.002	0.005	0.006	0.006
274	125	22.938	0.002	0.005	0.006	0.006
275	125	22.948	0.002	0.005	0.006	0.006
276	125	22.959	0.002	0.005	0.006	0.006
277	125	22.97	0.002	0.005	0.006	0.006
278	125	22.98	0.002	0.005	0.006	0.006
279	125	22.991	0.002	0.005	0.006	0.006
280	125	23.002	0.002	0.005	0.006	0.006
281	125	23.012	0.002	0.005	0.006	0.006
282	125	23.023	0.002	0.005	0.006	0.006
283	125	23.034	0.002	0.005	0.006	0.006
284	125	23.044	0.002	0.005	0.006	0.006
285	125	23.055	0.002	0.005	0.006	0.007
286	125	23.066	0.002	0.005	0.006	0.007
287	125	23.076	0.002	0.005	0.006	0.007
288	125	23.087	0.002	0.005	0.006	0.007
289	125	23.098	0.002	0.005	0.006	0.007
290	125	23.108	0.002	0.005	0.007	0.007
291	125	23.119	0.002	0.005	0.007	0.007
292	125	23.13	0.002	0.005	0.007	0.007
293	125	23.14	0.002	0.005	0.007	0.007
294	125	23.151	0.002	0.005	0.007	0.007
295	125	23.162	0.002	0.005	0.007	0.007
296	125	23.172	0.002	0.005	0.007	0.007
297	125	23.183	0.002	0.005	0.007	0.007
298	125	23.194	0.002	0.005	0.007	0.007
299	125	23.204	0.002	0.005	0.007	0.007
300	125	23.215	0.002	0.005	0.007	0.007
301	125	23.226	0.002	0.005	0.007	0.007
302	125	23.236	0.002	0.005	0.007	0.007
303	125	23.247	0.002	0.005	0.007	0.007
304	125	23.258	0.001	0.005	0.007	0.007
305	125	23.268	0.001	0.005	0.007	0.007
306	125	23.279	0.001	0.005	0.007	0.007
307	125	23.29	0.001	0.005	0.007	0.007
308	125	23.3	0.001	0.006	0.007	0.007
308.032	125	23.311	0	0.006	0.007	0.008
309	122.61	23.322	0	0.006	0.007	0.008
310	120.305	23.332	0	0.006	0.007	0.008
311	118.086	23.343	0	0.006	0.007	0.008
312	115.946	23.354	0	0.006	0.007	0.008
313	113.883	23.364	0.001	0.006	0.007	0.008
314	111.892	23.375	0.001	0.006	0.007	0.008
315	109.969	23.386	0.001	0.006	0.008	0.008
316	108.112	23.396	0.001	0.006	0.008	0.008
317	106.316	23.407	0.001	0.006	0.008	0.008
318	104.579	23.418	0.001	0.006	0.008	0.008
319	102.897	23.428	0.001	0.006	0.008	0.008
320	101.269	23.439	0.002	0.006	0.008	0.008
321	99.692	23.45	0.002	0.006	0.008	0.008
322	98.163	23.46	0.002	0.006	0.008	0.008
323	96.68	23.471	0.002	0.006	0.008	0.008
324	95.241	23.482	0.002	0.006	0.008	0.008
325	93.844	23.492	0.002	0.007	0.008	0.008
326	92.488	23.503	0.002	0.007	0.008	0.008
327	91.171	23.514	0.002	0.007	0.008	0.008
328	89.89	23.524	0.002	0.007	0.008	0.008
329	88.645	23.535	0.002	0.007	0.008	0.008
330	87.434	23.546	0.002	0.007	0.008	0.008
331	86.256	23.556	0.002	0.007	0.008	0.008
332	85.109	23.567	0.002	0.007	0.008	0.008
333	83.992	23.578	0.002	0.007	0.008	0.008
334	82.904	23.588	0.002	0.007	0.008	0.008
335	81.844	23.599	0.002	0.007	0.008	0.008
336	80.81	23.61	0.002	0.007	0.008	0.009
337	79.802	23.62	0.002	0.007	0.008	0.009
338	78.82	23.631	0.002	0.007	0.008	0.009
339	77.861	23.642	0.002	0.007	0.008	0.009
340	76.925	23.652	0.002	0.008	0.008	0.009
341	76.011	23.663	0.002	0.008	0.008	0.009
342	75.119	23.674	0.002	0.008	0.008	0.009
343	74.248	23.684	0.002	0.008	0.008	0.009
344	73.396	23.695	0.002	0.008	0.008	0.009
345	72.564	23.706	0.002	0.008	0.009	0.009
346	71.75	23.716	0.002	0.008	0.009	0.009
347	70.955	23.727	0.002	0.008	0.009	0.009
348	70.177	23.738	0.002	0.008	0.009	0.009
349	69.416	23.748	0.002	0.008	0.009	0.009
350	68.671	23.759	0.002	0.008	0.009	0.009
351	67.942	23.77	0.002	0.008	0.009	0.009
352	67.228	23.78	0.002	0.008	0.009	0.009
353	66.529	23.791	0.002	0.008	0.009	0.009
354	65.845	23.802	0.002	0.008	0.009	0.009
355	65.174	23.812	0.002	0.008	0.009	0.009
356	64.517	23.823	0.002	0.008	0.009	0.009
357	63.874	23.834	0.002	0.008	0.009	0.009
358	63.242	23.844	0.002	0.008	0.009	0.009
359	62.624	23.855	0.002	0.008	0.009	0.009
360	62.017	23.866	0.002	0.008	0.009	0.009
361	61.422	23.876	0.002	0.008	0.009	0.009
362	60.838	23.887	0.002	0.009	0.009	0.009
363	60.265	23.898	0.002	0.009	0.009	0.009
363.469	60	23.908	0.002	0.009	0.009	0.009
364	60	23.919	0.002	0.009	0.009	0.009
365	60	23.93	0.002	0.009	0.009	0.01
366	60	23.94	0.002	0.009	0.009	0.01
367	60	23.951	0.002	0.009	0.009	0.01
368	60	23.962	0.002	0.009	0.009	0.01
369	60	23.972	0.002	0.009	0.009	0.01
370	60	23.983	0.002	0.009	0.009	0.01
371	60	23.994	0.002	0.009	0.009	0.01
372	60	24.004	0.002	0.009	0.01	0.01
373	60	24.015	0.002	0.009	0.01	0.01
374	60	24.025	0.002	0.009	0.01	0.01
375	60	24.036	0.002	0.009	0.01	0.01
376	60	24.047	0.002	0.009	0.01	0.01
377	60	24.057	0.002	0.009	0.01	0.01
378	60	24.068	0.002	0.009	0.01	0.01
379	60	24.079	0.002	0.009	0.01	0.01
380	60	24.089	0.002	0.009	0.01	0.01
381	60	24.1	0.002	0.009	0.01	0.01
382	60	24.111	0.002	0.009	0.01	0.01
383	60	24.121	0.002	0.009	0.01	0.01
384	60	24.132	0.002	0.009	0.01	0.01
385	60	24.143	0.002	0.009	0.01	0.01
386	60	24.153	0.003	0.009	0.01	0.01
387	60	24.164	0.003	0.009	0.01	0.01
388	60	24.175	0.003	0.009	0.01	0.01
389	60	24.185	0.003	0.009	0.01	0.01
390	60	24.196	0.003	0.009	0.01	0.01
391	60	24.207	0.003	0.009	0.01	0.011
392	60	24.217	0.003	0.009	0.01	0.011
393	60	24.228	0.003	0.009	0.01	0.011
394	60	24.239	0.003	0.009	0.01	0.011
395	60	24.249	0.003	0.009	0.01	0.011
396	60	24.26	0.003	0.009	0.01	0.011
397	60	24.271	0.003	0.009	0.011	0.011
398	60	24.281	0.004	0.009	0.011	0.011
399	60	24.292	0.004	0.009	0.011	0.011
400	60	24.303	0.004	0.009	0.011	0.011
401	60	24.313	0.004	0.009	0.011	0.011
402	60	24.324	0.004	0.009	0.011	0.011
403	60	24.335	0.004	0.009	0.011	0.011
404	60	24.345	0.004	0.009	0.011	0.011
405	60	24.356	0.004	0.009	0.011	0.011
406	60	24.367	0.004	0.009	0.011	0.011
407	60	24.377	0.004	0.01	0.011	0.011
408	60	24.388	0.005	0.01	0.011	0.011
409	60	24.399	0.005	0.01	0.011	0.011
410	60	24.409	0.005	0.01	0.011	0.011
411	60	24.42	0.005	0.01	0.011	0.011
412	60	24.431	0.005	0.01	0.011	0.011
413	60	24.441	0.005	0.01	0.011	0.012
414	60	24.452	0.005	0.01	0.011	0.012
415	60	24.463	0.005	0.01	0.011	0.012
416	60	24.473	0.005	0.01	0.011	0.012
417	60	24.484	0.005	0.01	0.011	0.012
418	60	24.495	0.005	0.01	0.011	0.012
419	60	24.505	0.006	0.01	0.011	0.012
420	60	24.516	0.006	0.01	0.011	0.012
421	60	24.527	0.006	0.01	0.012	0.012
422	60	24.537	0.006	0.01	0.012	0.012
423	60	24.548	0.006	0.01	0.012	0.012
424	60	24.559	0.006	0.01	0.012	0.012
425	60	24.569	0.006	0.01	0.012	0.012
426	60	24.58	0.006	0.01	0.012	0.012
427	60	24.591	0.006	0.01	0.012	0.012
428	60	24.601	0.006	0.01	0.012	0.012
429	60	24.612	0.006	0.01	0.012	0.012
430	60	24.623	0.006	0.01	0.012	0.012
431	60	24.633	0.006	0.01	0.012	0.012
432	60	24.644	0.007	0.01	0.012	0.012
433	60	24.654	0.007	0.01	0.012	0.012
434	60	24.665	0.007	0.01	0.012	0.012
435	60	24.676	0.007	0.01	0.012	0.013
436	60	24.686	0.007	0.01	0.012	0.013
437	60	24.697	0.007	0.01	0.012	0.013
437.268	60	24.708	0.007	0.01	0.012	0.013
438	60.41	24.718	0.007	0.01	0.012	0.013
439	60.99	24.729	0.007	0.01	0.012	0.013
440	61.577	24.74	0.007	0.01	0.012	0.013
441	62.175	24.75	0.007	0.01	0.012	0.013
442	62.785	24.761	0.007	0.01	0.012	0.013
443	63.407	24.772	0.007	0.01	0.013	0.013
444	64.042	24.782	0.007	0.011	0.013	0.013
445	64.689	24.793	0.007	0.011	0.013	0.013
446	65.349	24.804	0.007	0.011	0.013	0.013
447	66.024	24.814	0.007	0.011	0.013	0.013
448	66.712	24.825	0.007	0.011	0.013	0.013
449	67.415	24.836	0.007	0.011	0.013	0.013
450	68.132	24.846	0.008	0.011	0.013	0.013
451	68.865	24.857	0.008	0.011	0.013	0.013
452	69.614	24.868	0.008	0.011	0.013	0.013
453	70.38	24.878	0.008	0.011	0.013	0.013
454	71.163	24.889	0.008	0.011	0.013	0.013
455	71.963	24.9	0.008	0.011	0.013	0.013
456	72.781	24.91	0.008	0.011	0.013	0.013
457	73.618	24.921	0.008	0.011	0.013	0.014
458	74.475	24.932	0.008	0.011	0.013	0.014
459	75.352	24.942	0.008	0.011	0.013	0.014
460	76.249	24.953	0.008	0.011	0.013	0.014
461	77.169	24.964	0.008	0.011	0.013	0.014
462	78.111	24.974	0.008	0.011	0.013	0.014
463	79.076	24.985	0.008	0.011	0.013	0.014
464	80.065	24.996	0.008	0.011	0.013	0.014
465	81.079	25.006	0.008	0.011	0.013	0.014
466	82.12	25.017	0.008	0.011	0.014	0.014
467	83.187	25.028	0.008	0.011	0.014	0.014
468	84.283	25.038	0.008	0.011	0.014	0.014
469	85.407	25.049	0.008	0.011	0.014	0.014
470	86.563	25.06	0.008	0.011	0.014	0.014
471	87.749	25.07	0.008	0.011	0.014	0.014
472	88.969	25.081	0.008	0.011	0.014	0.014
473	90.233	25.092	0.008	0.011	0.014	0.014
474	91.514	25.102	0.008	0.011	0.014	0.014
475	92.841	25.113	0.009	0.011	0.014	0.014
476	94.208	25.124	0.009	0.011	0.014	0.014
477	95.615	25.134	0.009	0.011	0.014	0.014
478	97.065	25.145	0.009	0.011	0.014	0.014
479	98.56	25.156	0.009	0.011	0.014	0.014
480	100.102	25.166	0.009	0.011	0.014	0.014
481	101.692	25.177	0.009	0.011	0.014	0.014
482	103.334	25.187	0.009	0.012	0.014	0.015
483	105.03	25.198	0.009	0.012	0.014	0.015
484	106.782	25.209	0.009	0.012	0.014	0.015
485	108.594	25.219	0.009	0.012	0.014	0.015
486	110.469	25.23	0.009	0.012	0.014	0.015
487	112.409	25.241	0.009	0.012	0.014	0.015
488	114.419	25.251	0.009	0.012	0.014	0.015
489	116.501	25.262	0.009	0.012	0.015	0.015
490	118.661	25.273	0.009	0.012	0.015	0.015
491	120.903	25.283	0.009	0.012	0.015	0.015
492	123.231	25.294	0.009	0.012	0.015	0.015
493	125.65	25.305	0.009	0.012	0.015	0.015
494	128.167	25.315	0.009	0.012	0.015	0.015
495	130.786	25.326	0.009	0.012	0.015	0.015
496	133.514	25.337	0.009	0.012	0.015	0.015
497	136.359	25.347	0.01	0.012	0.015	0.015
498	139.327	25.358	0.01	0.012	0.015	0.015
499	142.428	25.369	0.01	0.012	0.015	0.015
500	145.67	25.379	0.01	0.012	0.015	0.015
		25.39	0.01	0.012	0.015	0.015
		25.401	0.01	0.012	0.015	0.015
		25.411	0.01	0.012	0.015	0.015
		25.422	0.01	0.012	0.015	0.015
		25.433	0.01	0.012	0.015	0.015
		25.443	0.01	0.012	0.015	0.015
		25.454	0.01	0.012	0.015	0.015
		25.465	0.01	0.012	0.015	0.015
		25.475	0.01	0.012	0.015	0.015
		25.486	0.01	0.012	0.015	0.016
		25.497	0.01	0.012	0.016	0.016
		25.507	0.01	0.012	0.016	0.016
		25.518	0.01	0.013	0.016	0.016
		25.529	0.01	0.013	0.016	0.016
		25.539	0.01	0.013	0.016	0.016
		25.55	0.01	0.013	0.016	0.016
		25.561	0.01	0.013	0.016	0.016
		25.571	0.011	0.013	0.016	0.016
		25.582	0.011	0.013	0.016	0.016
		25.593	0.011	0.013	0.016	0.016
		25.603	0.011	0.013	0.016	0.016
		25.614	0.011	0.013	0.016	0.016
		25.625	0.011	0.013	0.016	0.016
		25.635	0.011	0.013	0.016	0.016
		25.646	0.011	0.013	0.016	0.016
		25.657	0.011	0.013	0.016	0.016
		25.667	0.011	0.013	0.016	0.016
		25.678	0.011	0.013	0.016	0.016
		25.688	0.011	0.013	0.016	0.016
		25.699	0.011	0.013	0.016	0.016
		25.71	0.011	0.013	0.016	0.016
		25.72	0.011	0.013	0.016	0.016
		25.731	0.011	0.013	0.017	0.016
		25.742	0.011	0.013	0.017	0.016
		25.752	0.011	0.013	0.017	0.016
		25.763	0.011	0.013	0.017	0.016
		25.774	0.011	0.013	0.017	0.017
		25.784	0.012	0.013	0.017	0.017
		25.795	0.012	0.013	0.017	0.017
		25.806	0.012	0.013	0.017	0.017
		25.816	0.012	0.013	0.017	0.017
		25.827	0.012	0.013	0.017	0.017
		25.838	0.012	0.013	0.017	0.017
		25.848	0.012	0.013	0.017	0.017
		25.859	0.012	0.014	0.017	0.017
		25.87	0.012	0.014	0.017	0.017
		25.88	0.012	0.014	0.017	0.017
		25.891	0.012	0.014	0.017	0.017
		25.902	0.012	0.014	0.017	0.017
		25.912	0.012	0.014	0.017	0.017
		25.923	0.012	0.014	0.017	0.017
		25.934	0.012	0.014	0.017	0.017
		25.944	0.012	0.014	0.017	0.017
		25.955	0.012	0.014	0.017	0.017
		25.966	0.012	0.014	0.017	0.017
		25.976	0.012	0.014	0.018	0.017
		25.987	0.012	0.014	0.018	0.017
		25.998	0.013	0.014	0.018	0.017
		26.008	0.013	0.014	0.018	0.017
		26.019	0.013	0.014	0.018	0.017
		26.03	0.013	0.014	0.018	0.018
		26.04	0.013	0.014	0.018	0.018
		26.051	0.013	0.014	0.018	0.018
		26.062	0.013	0.014	0.018	0.018
		26.072	0.013	0.014	0.018	0.018
		26.083	0.013	0.014	0.018	0.018
		26.094	0.013	0.014	0.018	0.018
		26.104	0.013	0.014	0.018	0.018
		26.115	0.013	0.014	0.018	0.018
		26.126	0.013	0.014	0.018	0.018
		26.136	0.013	0.014	0.018	0.018
		26.147	0.013	0.014	0.018	0.018
		26.158	0.013	0.014	0.018	0.018
		26.168	0.013	0.014	0.018	0.018
		26.179	0.013	0.014	0.018	0.018
		26.19	0.013	0.014	0.019	0.018
		26.2	0.013	0.014	0.019	0.018
		26.211	0.013	0.014	0.019	0.018
		26.222	0.013	0.014	0.019	0.019
		26.232	0.013	0.015	0.019	0.019
		26.243	0.013	0.015	0.019	0.019
		26.254	0.013	0.015	0.019	0.019
		26.264	0.013	0.015	0.019	0.019
		26.275	0.014	0.015	0.019	0.019
		26.286	0.014	0.015	0.019	0.019
		26.296	0.014	0.015	0.019	0.019
		26.307	0.014	0.015	0.019	0.019
		26.317	0.014	0.015	0.019	0.019
		26.328	0.014	0.015	0.02	0.019
		26.339	0.014	0.015	0.02	0.02
		26.349	0.014	0.015	0.02	0.02
		26.36	0.014	0.015	0.02	0.02
		26.371	0.014	0.015	0.02	0.02
		26.381	0.014	0.015	0.02	0.02
		26.392	0.014	0.015	0.02	0.02
		26.403	0.014	0.015	0.02	0.02
		26.413	0.014	0.015	0.02	0.02
		26.424	0.014	0.015	0.021	0.021
		26.435	0.014	0.015	0.021	0.021
		26.445	0.014	0.015	0.021	0.021
		26.456	0.014	0.015	0.021	0.021
		26.467	0.014	0.015	0.021	0.021
		26.477	0.014	0.015	0.021	0.021
		26.488	0.014	0.015	0.021	0.021
		26.499	0.014	0.015	0.021	0.022
		26.509	0.014	0.015	0.022	0.022
		26.52	0.014	0.015	0.022	0.022
		26.531	0.014	0.015	0.022	0.022
		26.541	0.014	0.015	0.022	0.022
		26.552	0.014	0.015	0.022	0.022
		26.563	0.014	0.016	0.022	0.023
		26.573	0.014	0.016	0.023	0.023
		26.584	0.014	0.016	0.023	0.023
		26.595	0.014	0.016	0.023	0.023
		26.605	0.014	0.016	0.023	0.023
		26.616	0.014	0.016	0.023	0.023
		26.627	0.014	0.016	0.023	0.024
		26.637	0.014	0.016	0.024	0.024
		26.648	0.014	0.016	0.024	0.024
		26.659	0.014	0.016	0.024	0.024
		26.669	0.014	0.016	0.024	0.024
		26.68	0.014	0.016	0.024	0.024
		26.691	0.014	0.016	0.024	0.025
		26.701	0.014	0.016	0.024	0.025
		26.712	0.014	0.016	0.025	0.025
		26.723	0.014	0.016	0.025	0.025
		26.733	0.014	0.016	0.025	0.025
		26.744	0.014	0.016	0.025	0.025
		26.755	0.014	0.016	0.025	0.026
		26.765	0.014	0.016	0.025	0.026
		26.776	0.014	0.016	0.025	0.026
		26.787	0.014	0.016	0.026	0.026
		26.797	0.014	0.016	0.026	0.026
		26.808	0.014	0.016	0.026	0.026
		26.819	0.014	0.016	0.026	0.026
		26.829	0.014	0.016	0.026	0.027
		26.84	0.015	0.016	0.026	0.027
		26.851	0.015	0.017	0.026	0.027
		26.861	0.015	0.017	0.027	0.027
		26.872	0.015	0.017	0.027	0.027
		26.883	0.015	0.017	0.027	0.027
		26.893	0.015	0.017	0.027	0.027
		26.904	0.015	0.017	0.027	0.028
		26.915	0.015	0.017	0.027	0.028
		26.925	0.015	0.017	0.027	0.028
		26.936	0.015	0.017	0.027	0.028
		26.947	0.015	0.017	0.028	0.028
		26.957	0.015	0.017	0.028	0.028
		26.968	0.015	0.017	0.028	0.028
		26.979	0.015	0.017	0.028	0.028
		26.989	0.015	0.017	0.028	0.028
		27	0.015	0.017	0.028	0.029
		27.011	0.015	0.017	0.028	0.029
		27.021	0.015	0.018	0.028	0.029
		27.032	0.015	0.018	0.028	0.029
		27.043	0.015	0.018	0.029	0.029
		27.053	0.015	0.018	0.029	0.029
		27.064	0.015	0.018	0.029	0.029
		27.075	0.015	0.018	0.029	0.029
		27.085	0.015	0.018	0.029	0.029
		27.096	0.015	0.018	0.029	0.03
		27.107	0.015	0.018	0.029	0.03
		27.117	0.015	0.019	0.029	0.03
		27.128	0.015	0.019	0.029	0.03
		27.139	0.015	0.019	0.029	0.03
		27.149	0.015	0.019	0.03	0.03
		27.16	0.015	0.019	0.03	0.03
		27.171	0.015	0.019	0.03	0.03
		27.181	0.015	0.019	0.03	0.03
		27.192	0.015	0.02	0.03	0.03
		27.203	0.015	0.02	0.03	0.031
		27.213	0.015	0.02	0.03	0.031
		27.224	0.015	0.02	0.03	0.031
		27.235	0.015	0.02	0.03	0.031
		27.245	0.015	0.02	0.03	0.031
		27.256	0.015	0.02	0.031	0.031
		27.267	0.015	0.021	0.031	0.031
		27.277	0.015	0.021	0.031	0.031
		27.288	0.015	0.021	0.031	0.031
		27.299	0.015	0.021	0.031	0.031
		27.309	0.015	0.021	0.031	0.032
		27.32	0.015	0.021	0.031	0.032
		27.331	0.015	0.021	0.031	0.032
		27.341	0.015	0.021	0.031	0.032
		27.352	0.015	0.021	0.031	0.032
		27.363	0.015	0.022	0.032	0.032
		27.373	0.015	0.022	0.032	0.032
		27.384	0.015	0.022	0.032	0.032
		27.395	0.015	0.022	0.032	0.032
		27.405	0.015	0.022	0.032	0.032
		27.416	0.015	0.022	0.032	0.033
		27.427	0.015	0.022	0.032	0.033
		27.437	0.015	0.022	0.032	0.033
		27.448	0.015	0.022	0.032	0.033
		27.459	0.015	0.022	0.033	0.033
		27.469	0.015	0.022	0.033	0.033
		27.48	0.015	0.022	0.033	0.033
		27.491	0.015	0.022	0.033	0.033
		27.501	0.015	0.022	0.033	0.033
		27.512	0.015	0.023	0.033	0.033
		27.523	0.015	0.023	0.033	0.034
		27.533	0.015	0.023	0.033	0.034
		27.544	0.015	0.023	0.033	0.034
		27.555	0.015	0.023	0.033	0.034
		27.565	0.015	0.023	0.033	0.034
		27.576	0.015	0.023	0.034	0.034
		27.587	0.015	0.023	0.034	0.034
		27.597	0.015	0.023	0.034	0.034
		27.608	0.015	0.023	0.034	0.034
		27.619	0.015	0.023	0.034	0.034
		27.629	0.015	0.023	0.034	0.034
		27.64	0.015	0.023	0.034	0.035
		27.651	0.015	0.023	0.034	0.035
		27.661	0.015	0.023	0.034	0.035
		27.672	0.015	0.023	0.034	0.035
		27.683	0.015	0.023	0.034	0.035
		27.693	0.015	0.023	0.035	0.035
		27.704	0.015	0.023	0.035	0.035
		27.715	0.015	0.023	0.035	0.035
		27.725	0.015	0.023	0.035	0.035
		27.736	0.015	0.023	0.035	0.035
		27.747	0.015	0.023	0.035	0.035
		27.757	0.015	0.023	0.035	0.035
		27.768	0.015	0.023	0.035	0.035
		27.779	0.015	0.023	0.035	0.036
		27.789	0.015	0.023	0.035	0.036
		27.8	0.015	0.023	0.035	0.036
		27.811	0.015	0.023	0.035	0.036
		27.821	0.015	0.023	0.035	0.036
		27.832	0.015	0.023	0.035	0.036
		27.843	0.015	0.022	0.036	0.036
		27.853	0.015	0.022	0.036	0.036
		27.864	0.015	0.022	0.036	0.036
		27.875	0.015	0.022	0.036	0.036
		27.885	0.015	0.022	0.036	0.036
		27.896	0.015	0.022	0.036	0.036
		27.907	0.015	0.022	0.036	0.036
		27.917	0.015	0.022	0.036	0.036
		27.928	0.015	0.022	0.036	0.036
		27.939	0.015	0.022	0.036	0.037
		27.949	0.015	0.022	0.036	0.037
		27.96	0.015	0.022	0.036	0.037
		27.971	0.015	0.022	0.036	0.037
		27.981	0.015	0.022	0.036	0.037
		27.992	0.015	0.022	0.036	0.037
		28.003	0.015	0.022	0.036	0.037
		28.013	0.015	0.022	0.037	0.037
		28.024	0.015	0.022	0.037	0.037
		28.035	0.015	0.022	0.037	0.037
		28.045	0.015	0.022	0.037	0.037
		28.056	0.015	0.023	0.037	0.037
		28.067	0.015	0.023	0.037	0.037
		28.077	0.015	0.023	0.037	0.037
		28.088	0.015	0.023	0.037	0.037
		28.099	0.015	0.023	0.037	0.037
		28.109	0.015	0.023	0.037	0.037
		28.12	0.015	0.023	0.037	0.038
		28.131	0.015	0.023	0.037	0.038
		28.141	0.015	0.023	0.037	0.038
		28.152	0.015	0.023	0.037	0.038
		28.163	0.015	0.023	0.037	0.038
		28.173	0.015	0.023	0.037	0.038
		28.184	0.015	0.023	0.037	0.038
		28.195	0.015	0.023	0.037	0.038
		28.205	0.015	0.023	0.037	0.038
		28.216	0.015	0.023	0.038	0.038
		28.227	0.015	0.023	0.038	0.038
		28.237	0.015	0.023	0.038	0.038
		28.248	0.015	0.023	0.038	0.038
		28.259	0.015	0.023	0.038	0.038
		28.269	0.015	0.023	0.038	0.038
		28.28	0.015	0.023	0.038	0.038
		28.291	0.015	0.023	0.038	0.038
		28.301	0.015	0.023	0.038	0.038
		28.312	0.015	0.023	0.038	0.038
		28.323	0.015	0.023	0.038	0.039
		28.333	0.015	0.023	0.038	0.039
		28.344	0.015	0.023	0.038	0.039
		28.355	0.015	0.023	0.038	0.039
		28.365	0.016	0.023	0.038	0.039
		28.376	0.016	0.023	0.038	0.039
		28.387	0.016	0.023	0.038	0.039
		28.397	0.016	0.023	0.038	0.039
		28.408	0.016	0.023	0.038	0.039
		28.419	0.016	0.023	0.038	0.039
		28.429	0.016	0.023	0.038	0.039
		28.44	0.016	0.023	0.038	0.039
		28.451	0.016	0.023	0.038	0.039
		28.461	0.016	0.023	0.039	0.039
		28.472	0.016	0.023	0.039	0.039
		28.483	0.016	0.023	0.039	0.039
		28.493	0.016	0.023	0.039	0.039
		28.504	0.016	0.023	0.039	0.039
		28.515	0.016	0.023	0.039	0.039
		28.525	0.016	0.023	0.039	0.039
		28.536	0.016	0.023	0.039	0.039
		28.547	0.016	0.023	0.039	0.039
		28.558	0.016	0.023	0.039	0.039
		28.568	0.016	0.023	0.039	0.04
		28.579	0.016	0.023	0.039	0.04
		28.59	0.016	0.023	0.039	0.04
		28.6	0.016	0.023	0.039	0.04
		28.611	0.016	0.023	0.039	0.04
		28.622	0.016	0.023	0.039	0.04
		28.632	0.016	0.023	0.039	0.04
		28.643	0.016	0.023	0.039	0.04
		28.654	0.016	0.023	0.039	0.04
		28.664	0.017	0.023	0.039	0.04
		28.675	0.017	0.023	0.039	0.04
		28.686	0.017	0.023	0.039	0.04
		28.696	0.017	0.023	0.039	0.04
		28.707	0.017	0.023	0.039	0.04
		28.718	0.017	0.023	0.039	0.04
		28.728	0.017	0.023	0.039	0.04
		28.739	0.017	0.023	0.039	0.04
		28.75	0.017	0.023	0.039	0.04
		28.76	0.017	0.023	0.039	0.04
		28.771	0.017	0.023	0.039	0.04
		28.782	0.017	0.023	0.04	0.04
		28.792	0.017	0.023	0.04	0.04
		28.803	0.017	0.023	0.04	0.04
		28.814	0.017	0.023	0.04	0.04
		28.824	0.017	0.023	0.04	0.04
		28.835	0.017	0.023	0.04	0.04
		28.846	0.017	0.023	0.04	0.04
		28.856	0.017	0.023	0.04	0.04
		28.867	0.017	0.023	0.04	0.04
		28.878	0.017	0.023	0.04	0.04
		28.888	0.017	0.023	0.04	0.04
		28.899	0.017	0.023	0.04	0.04
		28.91	0.017	0.023	0.04	0.04
		28.92	0.017	0.023	0.04	0.04
		28.931	0.017	0.023	0.04	0.04
		28.942	0.018	0.023	0.04	0.04
		28.952	0.018	0.023	0.04	0.04
		28.963	0.018	0.023	0.04	0.04
		28.974	0.018	0.023	0.04	0.04
		28.984	0.018	0.023	0.04	0.04
		28.995	0.018	0.023	0.04	0.04
		29.006	0.018	0.023	0.04	0.04
		29.016	0.018	0.023	0.04	0.04
		29.027	0.018	0.023	0.04	0.04
		29.038	0.018	0.023	0.04	0.04
		29.048	0.018	0.023	0.04	0.04
		29.059	0.018	0.023	0.04	0.04
		29.07	0.018	0.023	0.04	0.04
		29.08	0.018	0.023	0.04	0.04
		29.091	0.018	0.023	0.04	0.04
		29.102	0.018	0.023	0.04	0.041
		29.112	0.018	0.023	0.04	0.041
		29.123	0.018	0.023	0.04	0.041
		29.134	0.018	0.023	0.04	0.041
		29.144	0.018	0.023	0.04	0.041
		29.155	0.018	0.023	0.04	0.041
		29.166	0.018	0.023	0.04	0.041
		29.176	0.019	0.023	0.04	0.041
		29.187	0.019	0.023	0.04	0.041
		29.198	0.019	0.023	0.04	0.041
		29.208	0.019	0.023	0.04	0.041
		29.219	0.019	0.023	0.04	0.041
		29.23	0.019	0.023	0.04	0.041
		29.24	0.019	0.023	0.04	0.041
		29.251	0.019	0.023	0.04	0.041
		29.262	0.019	0.023	0.04	0.041
		29.272	0.019	0.023	0.04	0.041
		29.283	0.019	0.023	0.04	0.041
		29.294	0.019	0.023	0.04	0.041
		29.304	0.019	0.023	0.041	0.041
		29.315	0.019	0.023	0.041	0.041
		29.326	0.019	0.023	0.041	0.041
		29.336	0.019	0.023	0.041	0.041
		29.347	0.019	0.023	0.041	0.041
		29.358	0.02	0.023	0.041	0.041
		29.368	0.02	0.023	0.041	0.041
		29.379	0.02	0.023	0.041	0.041
		29.39	0.02	0.023	0.041	0.041
		29.4	0.02	0.023	0.041	0.041
		29.411	0.02	0.023	0.041	0.041
		29.422	0.02	0.023	0.041	0.041
		29.432	0.02	0.023	0.041	0.041
		29.443	0.02	0.023	0.041	0.041
		29.454	0.02	0.023	0.041	0.041
		29.464	0.02	0.023	0.041	0.041
		29.475	0.02	0.023	0.041	0.041
		29.486	0.02	0.023	0.041	0.041
		29.496	0.02	0.023	0.041	0.041
		29.507	0.02	0.023	0.041	0.041
		29.518	0.02	0.023	0.041	0.041
		29.528	0.02	0.023	0.041	0.041
		29.539	0.02	0.023	0.041	0.041
		29.55	0.021	0.023	0.041	0.041
		29.56	0.021	0.023	0.041	0.041
		29.571	0.021	0.023	0.041	0.041
		29.582	0.021	0.023	0.041	0.041
		29.592	0.021	0.023	0.041	0.041
		29.603	0.021	0.023	0.041	0.041
		29.614	0.021	0.023	0.041	0.041
		29.624	0.021	0.023	0.041	0.041
		29.635	0.021	0.023	0.041	0.041
		29.646	0.021	0.023	0.041	0.041
		29.656	0.021	0.023	0.041	0.041
		29.667	0.021	0.023	0.041	0.041
		29.678	0.021	0.023	0.041	0.041
		29.688	0.021	0.023	0.041	0.041
		29.699	0.021	0.023	0.041	0.041
		29.709	0.021	0.023	0.041	0.041
		29.72	0.021	0.023	0.041	0.041
		29.731	0.021	0.023	0.041	0.041
		29.741	0.021	0.023	0.041	0.041
		29.752	0.021	0.023	0.041	0.041
		29.763	0.021	0.023	0.041	0.041
		29.773	0.021	0.023	0.041	0.041
		29.784	0.021	0.023	0.041	0.041
		29.795	0.021	0.023	0.041	0.041
		29.805	0.021	0.023	0.041	0.041
		29.816	0.021	0.023	0.041	0.041
		29.827	0.021	0.023	0.041	0.041
		29.837	0.021	0.023	0.041	0.041
		29.848	0.021	0.023	0.042	0.041
		29.859	0.021	0.023	0.042	0.041
		29.869	0.021	0.023	0.042	0.041
		29.88	0.021	0.023	0.042	0.041
		29.891	0.021	0.023	0.042	0.041
		29.901	0.022	0.023	0.042	0.041
		29.912	0.022	0.023	0.042	0.041
		29.923	0.022	0.023	0.042	0.041
		29.933	0.022	0.024	0.042	0.041
		29.944	0.022	0.024	0.042	0.041
		29.955	0.022	0.024	0.042	0.042
		29.965	0.022	0.024	0.042	0.042
		29.976	0.022	0.024	0.042	0.042
		29.987	0.022	0.024	0.042	0.042
		29.997	0.022	0.024	0.042	0.042
		30.008	0.022	0.024	0.042	0.042
		30.019	0.022	0.024	0.042	0.042
		30.029	0.022	0.024	0.042	0.042
		30.04	0.022	0.024	0.042	0.042
		30.051	0.022	0.024	0.042	0.042
		30.061	0.022	0.024	0.042	0.042
		30.072	0.022	0.024	0.042	0.042
		30.083	0.022	0.024	0.042	0.042
		30.093	0.022	0.024	0.042	0.042
		30.104	0.022	0.024	0.042	0.042
		30.115	0.022	0.024	0.042	0.042
		30.125	0.022	0.024	0.042	0.042
		30.136	0.022	0.024	0.042	0.042
		30.147	0.022	0.024	0.042	0.042
		30.157	0.022	0.024	0.043	0.042
		30.168	0.022	0.024	0.043	0.042
		30.178	0.022	0.024	0.043	0.042
		30.189	0.022	0.024	0.043	0.042
		30.2	0.022	0.024	0.043	0.042
		30.21	0.022	0.024	0.043	0.043
		30.221	0.022	0.024	0.043	0.043
		30.232	0.022	0.024	0.043	0.043
		30.242	0.022	0.024	0.043	0.043
		30.253	0.022	0.024	0.043	0.043
		30.264	0.022	0.024	0.043	0.043
		30.274	0.022	0.024	0.043	0.043
		30.285	0.022	0.024	0.043	0.043
		30.296	0.022	0.024	0.043	0.043
		30.306	0.022	0.024	0.043	0.043
		30.317	0.022	0.025	0.043	0.043
		30.328	0.022	0.025	0.043	0.043
		30.338	0.022	0.025	0.043	0.043
		30.349	0.022	0.025	0.043	0.043
		30.36	0.023	0.025	0.043	0.043
		30.37	0.023	0.025	0.043	0.043
		30.381	0.023	0.025	0.044	0.043
		30.392	0.023	0.025	0.044	0.044
		30.402	0.023	0.025	0.044	0.044
		30.413	0.023	0.025	0.044	0.044
		30.424	0.023	0.025	0.044	0.044
		30.434	0.023	0.025	0.044	0.044
		30.445	0.023	0.025	0.044	0.044
		30.455	0.023	0.025	0.044	0.044
		30.466	0.023	0.025	0.044	0.044
		30.477	0.023	0.025	0.044	0.044
		30.487	0.023	0.025	0.044	0.044
		30.498	0.023	0.025	0.044	0.044
		30.509	0.023	0.025	0.044	0.044
		30.519	0.023	0.025	0.044	0.044
		30.53	0.023	0.025	0.044	0.044
		30.541	0.023	0.025	0.044	0.045
		30.551	0.023	0.025	0.045	0.045
		30.562	0.023	0.025	0.045	0.045
		30.573	0.023	0.025	0.045	0.045
		30.583	0.023	0.025	0.045	0.045
		30.594	0.023	0.025	0.045	0.045
		30.605	0.023	0.026	0.045	0.045
		30.615	0.023	0.026	0.045	0.045
		30.626	0.023	0.026	0.045	0.045
		30.637	0.023	0.026	0.045	0.045
		30.647	0.023	0.026	0.045	0.045
		30.658	0.023	0.026	0.045	0.045
		30.668	0.023	0.026	0.045	0.045
		30.679	0.023	0.026	0.045	0.046
		30.69	0.024	0.026	0.046	0.046
		30.7	0.024	0.026	0.046	0.046
		30.711	0.024	0.026	0.046	0.046
		30.722	0.024	0.026	0.046	0.046
		30.732	0.024	0.026	0.046	0.046
		30.743	0.024	0.026	0.046	0.046
		30.754	0.024	0.026	0.046	0.046
		30.764	0.024	0.026	0.046	0.046
		30.775	0.024	0.026	0.046	0.046
		30.786	0.024	0.026	0.046	0.046
		30.796	0.024	0.026	0.046	0.046
		30.807	0.024	0.027	0.046	0.047
		30.818	0.024	0.027	0.046	0.047
		30.828	0.024	0.027	0.047	0.047
		30.839	0.024	0.027	0.047	0.047
		30.849	0.024	0.027	0.047	0.047
		30.86	0.024	0.027	0.047	0.047
		30.871	0.024	0.027	0.047	0.047
		30.881	0.024	0.027	0.047	0.047
		30.892	0.024	0.027	0.047	0.047
		30.903	0.024	0.027	0.047	0.047
		30.913	0.024	0.027	0.047	0.047
		30.924	0.024	0.027	0.047	0.047
		30.935	0.024	0.028	0.047	0.047
		30.945	0.024	0.028	0.047	0.048
		30.956	0.024	0.028	0.047	0.048
		30.967	0.024	0.028	0.047	0.048
		30.977	0.024	0.028	0.048	0.048
		30.988	0.024	0.028	0.048	0.048
		30.999	0.024	0.028	0.048	0.048
		31.009	0.024	0.028	0.048	0.048
		31.02	0.024	0.028	0.048	0.048
		31.03	0.024	0.028	0.048	0.048
		31.041	0.024	0.029	0.048	0.048
		31.052	0.024	0.029	0.048	0.048
		31.062	0.024	0.029	0.048	0.048
		31.073	0.024	0.029	0.048	0.048
		31.084	0.024	0.029	0.048	0.048
		31.094	0.024	0.029	0.048	0.049
		31.105	0.024	0.029	0.048	0.049
		31.116	0.024	0.029	0.048	0.049
		31.126	0.024	0.029	0.049	0.049
		31.137	0.024	0.029	0.049	0.049
		31.147	0.024	0.029	0.049	0.049
		31.158	0.024	0.03	0.049	0.049
		31.169	0.025	0.03	0.049	0.049
		31.179	0.025	0.03	0.049	0.049
		31.19	0.025	0.03	0.049	0.049
		31.201	0.025	0.03	0.049	0.049
		31.211	0.025	0.03	0.049	0.049
		31.222	0.025	0.03	0.049	0.049
		31.233	0.025	0.03	0.049	0.049
		31.243	0.025	0.03	0.049	0.049
		31.254	0.025	0.03	0.049	0.049
		31.265	0.025	0.03	0.049	0.049
		31.275	0.025	0.03	0.049	0.05
		31.286	0.025	0.03	0.049	0.05
		31.296	0.025	0.031	0.049	0.05
		31.307	0.025	0.031	0.05	0.05
		31.318	0.025	0.031	0.05	0.05
		31.328	0.025	0.031	0.05	0.05
		31.339	0.025	0.031	0.05	0.05
		31.35	0.025	0.031	0.05	0.05
		31.36	0.025	0.031	0.05	0.05
		31.371	0.025	0.031	0.05	0.05
		31.382	0.025	0.031	0.05	0.05
		31.392	0.025	0.031	0.05	0.05
		31.403	0.025	0.031	0.05	0.05
		31.413	0.025	0.031	0.05	0.05
		31.424	0.025	0.031	0.05	0.05
		31.435	0.025	0.031	0.05	0.05
		31.445	0.025	0.031	0.05	0.05
		31.456	0.025	0.031	0.05	0.05
		31.467	0.025	0.031	0.05	0.05
		31.477	0.025	0.031	0.05	0.051
		31.488	0.025	0.031	0.05	0.051
		31.499	0.025	0.031	0.05	0.051
		31.509	0.025	0.032	0.051	0.051
		31.52	0.025	0.032	0.051	0.051
		31.53	0.025	0.032	0.051	0.051
		31.541	0.025	0.032	0.051	0.051
		31.552	0.025	0.032	0.051	0.051
		31.562	0.025	0.032	0.051	0.051
		31.573	0.025	0.032	0.051	0.051
		31.584	0.025	0.032	0.051	0.051
		31.594	0.025	0.032	0.051	0.051
		31.605	0.025	0.032	0.051	0.051
		31.615	0.025	0.032	0.051	0.051
		31.626	0.025	0.032	0.051	0.051
		31.637	0.025	0.032	0.051	0.051
		31.647	0.025	0.032	0.051	0.051
		31.658	0.025	0.032	0.051	0.051
		31.669	0.025	0.032	0.051	0.051
		31.679	0.025	0.032	0.051	0.051
		31.69	0.025	0.032	0.051	0.051
		31.701	0.025	0.032	0.051	0.052
		31.711	0.025	0.032	0.051	0.052
		31.722	0.025	0.032	0.051	0.052
		31.732	0.026	0.032	0.052	0.052
		31.743	0.026	0.033	0.052	0.052
		31.754	0.026	0.033	0.052	0.052
		31.764	0.026	0.033	0.052	0.052
		31.775	0.026	0.033	0.052	0.052
		31.786	0.026	0.033	0.052	0.052
		31.796	0.026	0.033	0.052	0.052
		31.807	0.026	0.033	0.052	0.052
		31.817	0.026	0.033	0.052	0.052
		31.828	0.026	0.033	0.052	0.052
		31.839	0.026	0.033	0.052	0.052
		31.849	0.026	0.033	0.052	0.052
		31.86	0.026	0.033	0.052	0.052
		31.871	0.026	0.033	0.052	0.052
		31.881	0.026	0.033	0.052	0.052
		31.892	0.026	0.033	0.052	0.052
		31.902	0.026	0.033	0.052	0.052
		31.913	0.026	0.033	0.052	0.052
		31.924	0.026	0.033	0.052	0.052
		31.934	0.026	0.033	0.052	0.053
		31.945	0.026	0.034	0.052	0.053
		31.956	0.026	0.034	0.052	0.053
		31.966	0.026	0.034	0.052	0.053
		31.977	0.026	0.034	0.052	0.053
		31.987	0.026	0.034	0.052	0.053
		31.998	0.026	0.034	0.052	0.053
		32.009	0.026	0.034	0.053	0.053
		32.019	0.026	0.034	0.053	0.053
		32.03	0.026	0.034	0.053	0.053
		32.041	0.026	0.034	0.053	0.053
		32.051	0.026	0.034	0.053	0.053
		32.062	0.026	0.034	0.053	0.053
		32.072	0.026	0.034	0.053	0.053
		32.083	0.027	0.034	0.053	0.053
		32.094	0.027	0.034	0.053	0.053
		32.104	0.027	0.034	0.053	0.053
		32.115	0.027	0.034	0.053	0.053
		32.126	0.027	0.034	0.053	0.053
		32.136	0.027	0.035	0.053	0.053
		32.147	0.027	0.035	0.053	0.053
		32.157	0.027	0.035	0.053	0.053
		32.168	0.027	0.035	0.053	0.053
		32.179	0.027	0.035	0.053	0.053
		32.189	0.027	0.035	0.053	0.053
		32.2	0.027	0.035	0.053	0.053
		32.211	0.027	0.035	0.053	0.053
		32.221	0.027	0.035	0.053	0.053
		32.232	0.027	0.035	0.053	0.053
		32.242	0.027	0.035	0.053	0.054
		32.253	0.027	0.035	0.053	0.054
		32.264	0.027	0.035	0.053	0.054
		32.274	0.027	0.035	0.053	0.054
		32.285	0.027	0.035	0.053	0.054
		32.296	0.027	0.035	0.053	0.054
		32.306	0.027	0.035	0.053	0.054
		32.317	0.027	0.035	0.053	0.054
		32.327	0.027	0.035	0.053	0.054
		32.338	0.027	0.036	0.053	0.054
		32.349	0.027	0.036	0.053	0.054
		32.359	0.027	0.036	0.053	0.054
		32.37	0.028	0.036	0.053	0.054
		32.381	0.028	0.036	0.053	0.054
		32.391	0.028	0.036	0.053	0.054
		32.402	0.028	0.036	0.053	0.054
		32.412	0.028	0.036	0.053	0.054
		32.423	0.028	0.036	0.053	0.054
		32.434	0.028	0.036	0.053	0.054
		32.444	0.028	0.036	0.053	0.054
		32.455	0.028	0.036	0.054	0.054
		32.465	0.028	0.036	0.054	0.054
		32.476	0.028	0.036	0.054	0.054
		32.487	0.028	0.036	0.054	0.054
		32.497	0.028	0.036	0.054	0.054
		32.508	0.028	0.036	0.054	0.054
		32.519	0.028	0.036	0.054	0.054
		32.529	0.028	0.036	0.054	0.054
		32.54	0.028	0.036	0.054	0.054
		32.55	0.028	0.037	0.054	0.054
		32.561	0.028	0.037	0.054	0.054
		32.572	0.028	0.037	0.054	0.054
		32.582	0.028	0.037	0.054	0.054
		32.593	0.028	0.037	0.054	0.054
		32.604	0.028	0.037	0.054	0.054
		32.614	0.028	0.037	0.054	0.054
		32.625	0.028	0.037	0.054	0.054
		32.635	0.028	0.037	0.054	0.054
		32.646	0.028	0.037	0.054	0.054
		32.657	0.028	0.037	0.054	0.054
		32.667	0.028	0.037	0.054	0.054
		32.678	0.028	0.037	0.054	0.054
		32.688	0.028	0.037	0.054	0.054
		32.699	0.028	0.037	0.054	0.054
		32.71	0.028	0.037	0.054	0.054
		32.72	0.029	0.037	0.054	0.054
		32.731	0.029	0.037	0.054	0.054
		32.742	0.029	0.037	0.054	0.054
		32.752	0.029	0.037	0.054	0.054
		32.763	0.029	0.037	0.054	0.054
		32.773	0.029	0.038	0.054	0.054
		32.784	0.029	0.038	0.054	0.054
		32.795	0.029	0.038	0.054	0.054
		32.805	0.029	0.038	0.054	0.054
		32.816	0.029	0.038	0.054	0.054
		32.826	0.029	0.038	0.054	0.054
		32.837	0.029	0.038	0.054	0.054
		32.848	0.029	0.038	0.054	0.054
		32.858	0.029	0.038	0.054	0.054
		32.869	0.029	0.038	0.054	0.054
		32.88	0.029	0.038	0.054	0.054
		32.89	0.029	0.038	0.054	0.054
		32.901	0.029	0.038	0.054	0.054
		32.911	0.029	0.038	0.054	0.054
		32.922	0.029	0.038	0.054	0.054
		32.933	0.029	0.038	0.054	0.054
		32.943	0.029	0.038	0.054	0.054
		32.954	0.029	0.038	0.054	0.054
		32.964	0.029	0.038	0.054	0.054
		32.975	0.029	0.038	0.054	0.054
		32.986	0.029	0.038	0.054	0.054
		32.996	0.029	0.038	0.054	0.054
		33.007	0.029	0.038	0.054	0.054
		33.017	0.029	0.039	0.054	0.054
		33.028	0.029	0.039	0.054	0.054
		33.039	0.029	0.039	0.054	0.054
		33.049	0.029	0.039	0.054	0.054
		33.06	0.029	0.039	0.054	0.054
		33.071	0.029	0.039	0.054	0.054
		33.081	0.029	0.039	0.054	0.054
		33.092	0.029	0.039	0.054	0.054
		33.102	0.028	0.039	0.054	0.054
		33.113	0.028	0.039	0.054	0.054
		33.124	0.028	0.039	0.054	0.054
		33.134	0.028	0.039	0.054	0.054
		33.145	0.028	0.039	0.054	0.054
		33.155	0.028	0.039	0.054	0.054
		33.166	0.028	0.039	0.054	0.054
		33.177	0.028	0.039	0.054	0.054
		33.187	0.028	0.039	0.054	0.054
		33.198	0.028	0.039	0.054	0.054
		33.209	0.028	0.039	0.054	0.054
		33.219	0.028	0.039	0.054	0.054
		33.23	0.028	0.039	0.054	0.054
		33.24	0.028	0.039	0.054	0.054
		33.251	0.028	0.039	0.054	0.054
		33.262	0.028	0.039	0.054	0.054
		33.272	0.028	0.039	0.054	0.054
		33.283	0.028	0.039	0.054	0.054
		33.293	0.028	0.039	0.054	0.054
		33.304	0.028	0.039	0.054	0.054
		33.315	0.028	0.039	0.054	0.054
		33.325	0.028	0.039	0.054	0.054
		33.336	0.028	0.039	0.054	0.054
		33.346	0.028	0.039	0.054	0.054
		33.357	0.028	0.039	0.054	0.054
		33.368	0.028	0.04	0.054	0.054
		33.378	0.028	0.04	0.054	0.054
		33.389	0.028	0.04	0.054	0.054
		33.399	0.028	0.04	0.054	0.054
		33.41	0.028	0.04	0.054	0.054
		33.421	0.028	0.04	0.054	0.054
		33.431	0.028	0.04	0.054	0.054
		33.442	0.028	0.04	0.054	0.054
		33.453	0.028	0.04	0.054	0.054
		33.463	0.028	0.04	0.054	0.054
		33.474	0.028	0.04	0.054	0.054
		33.484	0.028	0.04	0.054	0.054
		33.495	0.028	0.04	0.054	0.054
		33.506	0.028	0.04	0.054	0.054
		33.516	0.028	0.04	0.054	0.054
		33.527	0.028	0.04	0.054	0.054
		33.537	0.028	0.04	0.054	0.054
		33.548	0.028	0.04	0.054	0.054
		33.559	0.028	0.04	0.054	0.054
		33.569	0.028	0.04	0.054	0.054
		33.58	0.028	0.04	0.054	0.054
		33.59	0.028	0.04	0.054	0.054
		33.601	0.028	0.04	0.054	0.054
		33.612	0.028	0.04	0.054	0.054
		33.622	0.028	0.04	0.054	0.054
		33.633	0.028	0.04	0.054	0.054
		33.643	0.028	0.04	0.054	0.054
		33.654	0.028	0.04	0.054	0.054
		33.665	0.028	0.04	0.054	0.054
		33.675	0.028	0.04	0.054	0.054
		33.686	0.028	0.04	0.054	0.054
		33.697	0.028	0.04	0.054	0.054
		33.707	0.028	0.04	0.054	0.054
		33.718	0.028	0.04	0.054	0.054
		33.728	0.028	0.04	0.054	0.054
		33.739	0.028	0.04	0.054	0.054
		33.75	0.028	0.04	0.054	0.054
		33.76	0.028	0.04	0.054	0.054
		33.771	0.028	0.04	0.054	0.054
		33.781	0.027	0.04	0.054	0.054
		33.792	0.027	0.04	0.054	0.054
		33.803	0.027	0.04	0.054	0.054
		33.813	0.027	0.041	0.054	0.054
		33.824	0.027	0.041	0.054	0.054
		33.834	0.027	0.041	0.054	0.054
		33.845	0.027	0.041	0.054	0.054
		33.856	0.027	0.041	0.054	0.054
		33.866	0.027	0.041	0.054	0.054
		33.877	0.027	0.041	0.054	0.054
		33.887	0.027	0.041	0.054	0.054
		33.898	0.027	0.041	0.054	0.054
		33.909	0.027	0.041	0.054	0.054
		33.919	0.027	0.041	0.054	0.054
		33.93	0.027	0.041	0.054	0.054
		33.94	0.027	0.041	0.054	0.054
		33.951	0.027	0.041	0.054	0.054
		33.962	0.027	0.041	0.054	0.054
		33.972	0.027	0.041	0.054	0.054
		33.983	0.027	0.041	0.054	0.054
		33.993	0.027	0.041	0.054	0.054
		34.004	0.027	0.041	0.054	0.054
		34.015	0.027	0.041	0.054	0.054
		34.025	0.027	0.041	0.054	0.054
		34.036	0.027	0.041	0.054	0.054
		34.047	0.027	0.041	0.054	0.054
		34.057	0.027	0.041	0.054	0.054
		34.068	0.027	0.041	0.054	0.054
		34.078	0.027	0.041	0.054	0.054
		34.089	0.027	0.041	0.054	0.054
		34.1	0.027	0.041	0.054	0.054
		34.11	0.027	0.041	0.054	0.054
		34.121	0.027	0.041	0.054	0.054
		34.131	0.027	0.041	0.054	0.054
		34.142	0.027	0.041	0.054	0.054
		34.153	0.027	0.041	0.054	0.054
		34.163	0.027	0.041	0.054	0.054
		34.174	0.027	0.041	0.054	0.054
		34.184	0.027	0.041	0.054	0.054
		34.195	0.027	0.041	0.054	0.054
		34.206	0.027	0.041	0.054	0.054
		34.216	0.027	0.041	0.054	0.054
		34.227	0.027	0.041	0.054	0.054
		34.237	0.027	0.041	0.054	0.054
		34.248	0.027	0.041	0.054	0.054
		34.259	0.027	0.041	0.054	0.054
		34.269	0.027	0.042	0.054	0.054
		34.28	0.027	0.042	0.054	0.055
		34.29	0.027	0.042	0.054	0.055
		34.301	0.027	0.042	0.054	0.055
		34.312	0.027	0.042	0.054	0.055
		34.322	0.027	0.042	0.054	0.055
		34.333	0.027	0.042	0.054	0.055
		34.343	0.027	0.042	0.054	0.055
		34.354	0.027	0.042	0.054	0.055
		34.365	0.027	0.042	0.055	0.055
		34.375	0.027	0.042	0.055	0.055
		34.386	0.027	0.042	0.055	0.055
		34.396	0.027	0.042	0.055	0.055
		34.407	0.027	0.042	0.055	0.055
		34.418	0.027	0.042	0.055	0.055
		34.428	0.027	0.042	0.055	0.055
		34.439	0.027	0.042	0.055	0.055
		34.449	0.027	0.042	0.055	0.055
		34.46	0.027	0.042	0.055	0.055
		34.471	0.027	0.042	0.055	0.055
		34.481	0.027	0.042	0.055	0.055
		34.492	0.027	0.042	0.055	0.055
		34.502	0.027	0.042	0.055	0.055
		34.513	0.027	0.042	0.055	0.055
		34.524	0.027	0.042	0.055	0.055
		34.534	0.027	0.042	0.055	0.055
		34.545	0.027	0.042	0.055	0.055
		34.555	0.027	0.042	0.055	0.055
		34.566	0.027	0.042	0.055	0.055
		34.577	0.027	0.042	0.055	0.055
		34.587	0.027	0.042	0.055	0.055
		34.598	0.027	0.042	0.055	0.055
		34.609	0.027	0.042	0.055	0.055
		34.619	0.027	0.042	0.055	0.055
		34.63	0.027	0.042	0.055	0.055
		34.64	0.027	0.042	0.055	0.055
		34.651	0.027	0.042	0.055	0.055
		34.662	0.027	0.042	0.055	0.055
		34.672	0.027	0.042	0.055	0.055
		34.683	0.027	0.043	0.055	0.055
		34.693	0.027	0.043	0.055	0.056
		34.704	0.027	0.043	0.055	0.056
		34.715	0.027	0.043	0.055	0.056
		34.725	0.027	0.043	0.055	0.056
		34.736	0.027	0.043	0.055	0.056
		34.746	0.027	0.043	0.055	0.056
		34.757	0.027	0.043	0.055	0.056
		34.768	0.027	0.043	0.055	0.056
		34.778	0.027	0.043	0.055	0.056
		34.789	0.027	0.043	0.055	0.056
		34.799	0.027	0.043	0.055	0.056
		34.81	0.027	0.043	0.055	0.056
		34.821	0.027	0.043	0.055	0.056
		34.831	0.027	0.043	0.055	0.056
		34.842	0.027	0.043	0.055	0.056
		34.852	0.027	0.043	0.055	0.056
		34.863	0.027	0.043	0.055	0.056
		34.874	0.027	0.043	0.055	0.056
		34.884	0.027	0.043	0.055	0.056
		34.895	0.027	0.043	0.055	0.056
		34.905	0.027	0.043	0.056	0.056
		34.916	0.027	0.043	0.056	0.056
		34.927	0.027	0.043	0.056	0.056
		34.937	0.027	0.043	0.056	0.056
		34.948	0.027	0.043	0.056	0.056
		34.958	0.027	0.043	0.056	0.056
		34.969	0.027	0.043	0.055	0.056
		34.98	0.027	0.043	0.055	0.056
		34.99	0.027	0.043	0.055	0.056
		35.001	0.027	0.043	0.055	0.056
		35.011	0.027	0.043	0.055	0.056
		35.022	0.027	0.043	0.055	0.056
		35.033	0.027	0.043	0.055	0.056
		35.043	0.027	0.043	0.055	0.056
		35.054	0.027	0.043	0.055	0.056
		35.064	0.027	0.043	0.055	0.056
		35.075	0.027	0.043	0.055	0.056
		35.086	0.027	0.043	0.055	0.056
		35.096	0.027	0.043	0.055	0.056
		35.107	0.027	0.043	0.055	0.056
		35.117	0.027	0.043	0.055	0.056
		35.128	0.027	0.043	0.055	0.056
		35.139	0.027	0.043	0.055	0.056
		35.149	0.027	0.043	0.055	0.056
		35.16	0.027	0.043	0.055	0.056
		35.17	0.027	0.043	0.055	0.056
		35.181	0.027	0.043	0.055	0.056
		35.192	0.027	0.043	0.055	0.056
		35.202	0.027	0.043	0.055	0.056
		35.213	0.027	0.043	0.055	0.056
		35.223	0.027	0.043	0.055	0.056
		35.234	0.027	0.043	0.055	0.056
		35.245	0.027	0.043	0.055	0.056
		35.255	0.027	0.043	0.055	0.056
		35.266	0.027	0.043	0.055	0.056
		35.276	0.027	0.043	0.055	0.056
		35.287	0.027	0.043	0.055	0.056
		35.298	0.027	0.043	0.055	0.056
		35.308	0.027	0.043	0.055	0.056
		35.319	0.027	0.043	0.055	0.056
		35.329	0.027	0.043	0.055	0.056
		35.34	0.027	0.043	0.055	0.056
		35.351	0.027	0.043	0.055	0.056
		35.361	0.027	0.043	0.055	0.055
		35.372	0.027	0.043	0.055	0.055
		35.382	0.027	0.043	0.055	0.055
		35.393	0.027	0.043	0.055	0.055
		35.404	0.027	0.043	0.055	0.055
		35.414	0.027	0.043	0.055	0.055
		35.425	0.027	0.043	0.055	0.055
		35.435	0.027	0.043	0.055	0.055
		35.446	0.027	0.043	0.055	0.055
		35.457	0.027	0.043	0.055	0.055
		35.467	0.027	0.043	0.055	0.055
		35.478	0.027	0.043	0.055	0.055
		35.488	0.027	0.043	0.055	0.055
		35.499	0.027	0.043	0.055	0.055
		35.51	0.027	0.043	0.055	0.055
		35.52	0.027	0.043	0.055	0.055
		35.531	0.027	0.043	0.055	0.055
		35.541	0.027	0.043	0.055	0.055
		35.552	0.027	0.043	0.055	0.055
		35.563	0.027	0.043	0.055	0.055
		35.573	0.027	0.043	0.055	0.055
		35.584	0.027	0.043	0.055	0.055
		35.594	0.027	0.043	0.055	0.055
		35.605	0.027	0.043	0.055	0.055
		35.616	0.027	0.043	0.055	0.055
		35.626	0.027	0.043	0.055	0.055
		35.637	0.027	0.043	0.055	0.055
		35.647	0.027	0.043	0.055	0.055
		35.658	0.027	0.043	0.055	0.055
		35.669	0.027	0.043	0.055	0.055
		35.679	0.027	0.043	0.055	0.055
		35.69	0.027	0.043	0.055	0.055
		35.7	0.027	0.043	0.055	0.055
		35.711	0.027	0.043	0.055	0.055
		35.722	0.027	0.043	0.055	0.055
		35.732	0.027	0.043	0.055	0.055
		35.743	0.027	0.043	0.055	0.055
		35.753	0.027	0.043	0.055	0.055
		35.764	0.027	0.043	0.055	0.055
		35.774	0.028	0.043	0.055	0.055
		35.785	0.028	0.043	0.055	0.055
		35.796	0.028	0.043	0.055	0.055
		35.806	0.028	0.043	0.055	0.055
		35.817	0.028	0.043	0.055	0.055
		35.827	0.028	0.043	0.055	0.055
		35.838	0.028	0.043	0.055	0.055
		35.849	0.028	0.043	0.055	0.055
		35.859	0.028	0.043	0.055	0.055
		35.87	0.028	0.043	0.055	0.055
		35.88	0.028	0.043	0.055	0.055
		35.891	0.028	0.043	0.055	0.055
		35.902	0.028	0.043	0.055	0.055
		35.912	0.028	0.043	0.055	0.055
		35.923	0.028	0.043	0.055	0.055
		35.933	0.028	0.043	0.055	0.055
		35.944	0.028	0.043	0.055	0.055
		35.955	0.028	0.043	0.055	0.055
		35.965	0.028	0.043	0.055	0.055
		35.976	0.028	0.043	0.054	0.055
		35.986	0.028	0.043	0.054	0.055
		35.997	0.028	0.043	0.054	0.055
		36.008	0.028	0.043	0.054	0.055
		36.018	0.028	0.042	0.054	0.055
		36.029	0.028	0.042	0.054	0.055
		36.039	0.028	0.042	0.054	0.055
		36.05	0.028	0.042	0.054	0.055
		36.061	0.028	0.042	0.054	0.055
		36.071	0.028	0.042	0.054	0.055
		36.082	0.028	0.042	0.054	0.055
		36.092	0.028	0.042	0.054	0.055
		36.103	0.028	0.042	0.054	0.055
		36.114	0.028	0.042	0.054	0.055
		36.124	0.028	0.042	0.054	0.055
		36.135	0.028	0.042	0.054	0.055
		36.145	0.028	0.042	0.054	0.055
		36.156	0.028	0.042	0.054	0.055
		36.167	0.028	0.042	0.054	0.054
		36.177	0.029	0.042	0.054	0.054
		36.188	0.029	0.042	0.054	0.054
		36.198	0.029	0.042	0.054	0.054
		36.209	0.029	0.042	0.054	0.054
		36.219	0.029	0.042	0.054	0.054
		36.23	0.029	0.042	0.054	0.054
		36.241	0.029	0.042	0.054	0.054
		36.251	0.029	0.042	0.054	0.054
		36.262	0.029	0.042	0.054	0.054
		36.272	0.029	0.042	0.054	0.054
		36.283	0.029	0.042	0.054	0.054
		36.294	0.029	0.042	0.054	0.054
		36.304	0.029	0.042	0.054	0.054
		36.315	0.029	0.042	0.054	0.054
		36.325	0.029	0.042	0.054	0.054
		36.336	0.029	0.042	0.054	0.054
		36.347	0.029	0.042	0.054	0.054
		36.357	0.029	0.042	0.054	0.054
		36.368	0.029	0.042	0.054	0.054
		36.378	0.029	0.042	0.054	0.054
		36.389	0.029	0.042	0.054	0.054
		36.4	0.029	0.042	0.054	0.054
		36.41	0.029	0.042	0.054	0.054
		36.421	0.029	0.042	0.054	0.054
		36.431	0.029	0.042	0.054	0.054
		36.442	0.03	0.042	0.054	0.054
		36.453	0.03	0.042	0.054	0.054
		36.463	0.03	0.042	0.054	0.054
		36.474	0.03	0.042	0.054	0.054
		36.484	0.03	0.042	0.054	0.054
		36.495	0.03	0.042	0.054	0.054
		36.505	0.03	0.042	0.054	0.054
		36.516	0.03	0.042	0.054	0.054
		36.527	0.03	0.042	0.054	0.054
		36.537	0.03	0.042	0.054	0.054
		36.548	0.03	0.042	0.054	0.054
		36.558	0.03	0.042	0.054	0.054
		36.569	0.03	0.042	0.054	0.054
		36.58	0.03	0.042	0.054	0.054
		36.59	0.03	0.042	0.054	0.054
		36.601	0.03	0.042	0.054	0.054
		36.611	0.03	0.042	0.054	0.054
		36.622	0.03	0.042	0.054	0.054
		36.633	0.03	0.042	0.054	0.054
		36.643	0.03	0.042	0.054	0.054
		36.654	0.03	0.042	0.054	0.054
		36.664	0.03	0.042	0.054	0.054
		36.675	0.03	0.042	0.054	0.054
		36.685	0.03	0.042	0.054	0.054
		36.696	0.031	0.042	0.054	0.054
		36.707	0.031	0.042	0.054	0.054
		36.717	0.031	0.042	0.054	0.054
		36.728	0.031	0.042	0.054	0.054
		36.738	0.031	0.042	0.054	0.054
		36.749	0.031	0.042	0.054	0.054
		36.76	0.031	0.042	0.054	0.054
		36.77	0.031	0.042	0.054	0.054
		36.781	0.031	0.042	0.054	0.054
		36.791	0.031	0.042	0.054	0.054
		36.802	0.031	0.042	0.054	0.054
		36.813	0.031	0.042	0.054	0.054
		36.823	0.031	0.042	0.054	0.054
		36.834	0.031	0.042	0.054	0.054
		36.844	0.031	0.042	0.054	0.054
		36.855	0.031	0.042	0.054	0.054
		36.865	0.031	0.042	0.054	0.054
		36.876	0.031	0.042	0.054	0.054
		36.887	0.031	0.042	0.054	0.054
		36.897	0.031	0.042	0.054	0.054
		36.908	0.031	0.042	0.054	0.054
		36.918	0.031	0.042	0.054	0.054
		36.929	0.031	0.042	0.054	0.054
		36.94	0.031	0.042	0.054	0.054
		36.95	0.031	0.042	0.054	0.054
		36.961	0.031	0.042	0.054	0.054
		36.971	0.031	0.042	0.054	0.054
		36.982	0.031	0.042	0.054	0.054
		36.992	0.031	0.042	0.054	0.054
		37.003	0.031	0.042	0.054	0.054
		37.014	0.031	0.042	0.054	0.054
		37.024	0.031	0.042	0.054	0.054
		37.035	0.031	0.042	0.054	0.054
		37.045	0.031	0.042	0.054	0.054
		37.056	0.031	0.042	0.054	0.054
		37.067	0.031	0.042	0.054	0.054
		37.077	0.031	0.042	0.054	0.054
		37.088	0.031	0.042	0.054	0.054
		37.098	0.031	0.042	0.054	0.054
		37.109	0.031	0.042	0.054	0.054
		37.119	0.031	0.042	0.054	0.054
		37.13	0.031	0.042	0.054	0.054
		37.141	0.031	0.042	0.054	0.054
		37.151	0.031	0.042	0.054	0.054
		37.162	0.031	0.042	0.054	0.054
		37.172	0.031	0.042	0.054	0.054
		37.183	0.031	0.042	0.054	0.054
		37.194	0.031	0.042	0.054	0.054
		37.204	0.031	0.042	0.054	0.054
		37.215	0.031	0.042	0.054	0.054
		37.225	0.032	0.042	0.054	0.054
		37.236	0.032	0.042	0.054	0.054
		37.246	0.032	0.042	0.054	0.054
		37.257	0.032	0.042	0.054	0.054
		37.268	0.032	0.042	0.054	0.054
		37.278	0.032	0.042	0.054	0.054
		37.289	0.032	0.042	0.054	0.054
		37.299	0.032	0.042	0.054	0.054
		37.31	0.032	0.042	0.054	0.054
		37.321	0.032	0.042	0.054	0.054
		37.331	0.032	0.042	0.054	0.054
		37.342	0.032	0.042	0.054	0.054
		37.352	0.032	0.042	0.054	0.054
		37.363	0.032	0.042	0.054	0.054
		37.373	0.032	0.042	0.054	0.054
		37.384	0.032	0.042	0.054	0.054
		37.395	0.032	0.042	0.054	0.054
		37.405	0.032	0.042	0.054	0.054
		37.416	0.032	0.042	0.054	0.054
		37.426	0.032	0.042	0.054	0.054
		37.437	0.032	0.042	0.054	0.055
		37.447	0.032	0.042	0.054	0.055
		37.458	0.032	0.042	0.054	0.055
		37.469	0.032	0.042	0.054	0.055
		37.479	0.032	0.042	0.054	0.055
		37.49	0.032	0.042	0.054	0.055
		37.5	0.032	0.042	0.054	0.055
		37.511	0.032	0.042	0.054	0.055
		37.522	0.032	0.042	0.055	0.055
		37.532	0.032	0.042	0.055	0.055
		37.543	0.032	0.042	0.055	0.055
		37.553	0.032	0.042	0.055	0.055
		37.564	0.032	0.042	0.055	0.055
		37.574	0.032	0.042	0.055	0.055
		37.585	0.032	0.042	0.055	0.055
		37.596	0.032	0.042	0.055	0.055
		37.606	0.032	0.042	0.055	0.055
		37.617	0.032	0.042	0.055	0.055
		37.627	0.032	0.042	0.055	0.055
		37.638	0.032	0.042	0.055	0.055
		37.648	0.032	0.042	0.055	0.055
		37.659	0.032	0.042	0.055	0.055
		37.67	0.032	0.042	0.055	0.055
		37.68	0.032	0.042	0.055	0.055
		37.691	0.032	0.042	0.055	0.055
		37.701	0.032	0.042	0.055	0.055
		37.712	0.032	0.042	0.055	0.055
		37.722	0.032	0.042	0.055	0.055
		37.733	0.032	0.042	0.055	0.055
		37.744	0.032	0.042	0.055	0.055
		37.754	0.032	0.042	0.055	0.055
		37.765	0.032	0.042	0.055	0.055
		37.775	0.032	0.042	0.055	0.056
		37.786	0.032	0.042	0.055	0.056
		37.796	0.032	0.042	0.055	0.056
		37.807	0.032	0.042	0.055	0.056
		37.818	0.032	0.042	0.055	0.056
		37.828	0.032	0.042	0.055	0.056
		37.839	0.032	0.042	0.056	0.056
		37.849	0.032	0.042	0.056	0.056
		37.86	0.032	0.042	0.056	0.056
		37.87	0.032	0.042	0.056	0.056
		37.881	0.032	0.042	0.056	0.056
		37.892	0.032	0.042	0.056	0.056
		37.902	0.032	0.042	0.056	0.056
		37.913	0.032	0.042	0.056	0.056
		37.923	0.032	0.042	0.056	0.056
		37.934	0.032	0.042	0.056	0.056
		37.944	0.032	0.042	0.056	0.056
		37.955	0.032	0.042	0.056	0.056
		37.966	0.032	0.042	0.056	0.056
		37.976	0.033	0.042	0.056	0.056
		37.987	0.033	0.042	0.056	0.056
		37.997	0.033	0.042	0.056	0.056
		38.008	0.033	0.042	0.056	0.056
		38.018	0.033	0.042	0.056	0.057
		38.029	0.033	0.042	0.056	0.057
		38.04	0.033	0.042	0.056	0.057
		38.05	0.033	0.042	0.056	0.057
		38.061	0.033	0.042	0.056	0.057
		38.071	0.033	0.042	0.056	0.057
		38.082	0.033	0.042	0.057	0.057
		38.092	0.033	0.042	0.057	0.057
		38.103	0.033	0.042	0.057	0.057
		38.114	0.033	0.042	0.057	0.057
		38.124	0.033	0.042	0.057	0.057
		38.135	0.033	0.042	0.057	0.057
		38.145	0.033	0.042	0.057	0.057
		38.156	0.033	0.042	0.057	0.057
		38.166	0.033	0.043	0.057	0.057
		38.177	0.033	0.043	0.057	0.057
		38.187	0.033	0.043	0.057	0.057
		38.198	0.033	0.043	0.057	0.057
		38.209	0.033	0.043	0.057	0.057
		38.219	0.033	0.043	0.057	0.058
		38.23	0.033	0.043	0.057	0.058
		38.24	0.033	0.043	0.057	0.058
		38.251	0.033	0.043	0.057	0.058
		38.261	0.033	0.043	0.057	0.058
		38.272	0.033	0.043	0.057	0.058
		38.283	0.033	0.043	0.057	0.058
		38.293	0.033	0.043	0.058	0.058
		38.304	0.033	0.043	0.058	0.058
		38.314	0.033	0.043	0.058	0.058
		38.325	0.033	0.043	0.058	0.058
		38.335	0.033	0.043	0.058	0.058
		38.346	0.033	0.043	0.058	0.058
		38.357	0.033	0.043	0.058	0.058
		38.367	0.033	0.043	0.058	0.058
		38.378	0.033	0.043	0.058	0.058
		38.388	0.033	0.043	0.058	0.058
		38.399	0.033	0.043	0.058	0.058
		38.409	0.033	0.043	0.058	0.058
		38.42	0.033	0.043	0.058	0.058
		38.43	0.033	0.043	0.058	0.059
		38.441	0.033	0.043	0.058	0.059
		38.452	0.033	0.043	0.058	0.059
		38.462	0.033	0.043	0.058	0.059
		38.473	0.033	0.043	0.058	0.059
		38.483	0.033	0.043	0.058	0.059
		38.494	0.033	0.043	0.058	0.059
		38.504	0.033	0.043	0.059	0.059
		38.515	0.033	0.043	0.059	0.059
		38.525	0.033	0.043	0.059	0.059
		38.536	0.033	0.043	0.059	0.059
		38.547	0.033	0.043	0.059	0.059
		38.557	0.033	0.043	0.059	0.059
		38.568	0.033	0.043	0.059	0.059
		38.578	0.033	0.043	0.059	0.059
		38.589	0.033	0.044	0.059	0.059
		38.599	0.033	0.044	0.059	0.059
		38.61	0.033	0.044	0.059	0.059
		38.621	0.033	0.044	0.059	0.059
		38.631	0.033	0.044	0.059	0.059
		38.642	0.033	0.044	0.059	0.06
		38.652	0.033	0.044	0.059	0.06
		38.663	0.033	0.044	0.059	0.06
		38.673	0.033	0.044	0.059	0.06
		38.684	0.033	0.044	0.059	0.06
		38.694	0.033	0.044	0.059	0.06
		38.705	0.033	0.044	0.059	0.06
		38.716	0.033	0.044	0.059	0.06
		38.726	0.033	0.044	0.059	0.06
		38.737	0.033	0.044	0.06	0.06
		38.747	0.033	0.044	0.06	0.06
		38.758	0.033	0.044	0.06	0.06
		38.768	0.033	0.044	0.06	0.06
		38.779	0.033	0.044	0.06	0.06
		38.789	0.033	0.044	0.06	0.06
		38.8	0.033	0.044	0.06	0.06
		38.811	0.033	0.044	0.06	0.06
		38.821	0.033	0.045	0.06	0.06
		38.832	0.033	0.045	0.06	0.06
		38.842	0.033	0.045	0.06	0.06
		38.853	0.033	0.045	0.06	0.06
		38.863	0.033	0.045	0.06	0.061
		38.874	0.033	0.045	0.06	0.061
		38.884	0.033	0.045	0.06	0.061
		38.895	0.033	0.045	0.06	0.061
		38.905	0.033	0.045	0.06	0.061
		38.916	0.033	0.045	0.06	0.061
		38.927	0.033	0.045	0.06	0.061
		38.937	0.033	0.045	0.06	0.061
		38.948	0.033	0.045	0.06	0.061
		38.958	0.033	0.045	0.06	0.061
		38.969	0.033	0.045	0.06	0.061
		38.979	0.033	0.045	0.061	0.061
		38.99	0.033	0.045	0.061	0.061
		39	0.033	0.045	0.061	0.061
		39.011	0.033	0.045	0.061	0.061
		39.022	0.033	0.046	0.061	0.061
		39.032	0.033	0.046	0.061	0.061
		39.043	0.033	0.046	0.061	0.061
		39.053	0.033	0.046	0.061	0.061
		39.064	0.033	0.046	0.061	0.061
		39.074	0.033	0.046	0.061	0.061
		39.085	0.033	0.046	0.061	0.062
		39.095	0.033	0.046	0.061	0.062
		39.106	0.033	0.046	0.061	0.062
		39.116	0.033	0.046	0.061	0.062
		39.127	0.033	0.046	0.061	0.062
		39.138	0.033	0.046	0.061	0.062
		39.148	0.033	0.046	0.061	0.062
		39.159	0.033	0.046	0.061	0.062
		39.169	0.033	0.046	0.061	0.062
		39.18	0.033	0.046	0.061	0.062
		39.19	0.033	0.046	0.061	0.062
		39.201	0.033	0.046	0.061	0.062
		39.211	0.033	0.046	0.062	0.062
		39.222	0.033	0.046	0.062	0.062
		39.233	0.034	0.046	0.062	0.062
		39.243	0.034	0.046	0.062	0.062
		39.254	0.034	0.046	0.062	0.062
		39.264	0.034	0.046	0.062	0.062
		39.275	0.034	0.046	0.062	0.062
		39.285	0.034	0.047	0.062	0.062
		39.296	0.034	0.047	0.062	0.062
		39.306	0.034	0.047	0.062	0.063
		39.317	0.034	0.047	0.062	0.063
		39.327	0.034	0.047	0.062	0.063
		39.338	0.034	0.047	0.062	0.063
		39.349	0.034	0.047	0.062	0.063
		39.359	0.034	0.047	0.062	0.063
		39.37	0.034	0.047	0.062	0.063
		39.38	0.034	0.047	0.062	0.063
		39.391	0.034	0.047	0.062	0.063
		39.401	0.034	0.047	0.062	0.063
		39.412	0.034	0.047	0.062	0.063
		39.422	0.034	0.047	0.062	0.063
		39.433	0.034	0.047	0.062	0.063
		39.443	0.034	0.047	0.062	0.063
		39.454	0.034	0.047	0.062	0.063
		39.464	0.034	0.047	0.062	0.063
		39.475	0.034	0.047	0.063	0.063
		39.486	0.034	0.047	0.063	0.063
		39.496	0.034	0.047	0.063	0.063
		39.507	0.034	0.047	0.063	0.063
		39.517	0.034	0.047	0.063	0.063
		39.528	0.034	0.047	0.063	0.063
		39.538	0.034	0.047	0.063	0.064
		39.549	0.034	0.047	0.063	0.064
		39.559	0.034	0.047	0.063	0.064
		39.57	0.034	0.047	0.063	0.064
		39.58	0.034	0.047	0.063	0.064
		39.591	0.034	0.048	0.063	0.064
		39.602	0.034	0.048	0.063	0.064
		39.612	0.034	0.048	0.063	0.064
		39.623	0.034	0.048	0.063	0.064
		39.633	0.034	0.048	0.063	0.064
		39.644	0.034	0.048	0.063	0.064
		39.654	0.034	0.048	0.063	0.064
		39.665	0.034	0.048	0.063	0.064
		39.675	0.034	0.048	0.063	0.064
		39.686	0.034	0.048	0.063	0.064
		39.696	0.034	0.048	0.063	0.064
		39.707	0.034	0.048	0.063	0.064
		39.717	0.034	0.048	0.063	0.064
		39.728	0.034	0.048	0.063	0.064
		39.739	0.034	0.048	0.063	0.064
		39.749	0.034	0.048	0.064	0.064
		39.76	0.034	0.048	0.064	0.064
		39.77	0.034	0.048	0.064	0.064
		39.781	0.034	0.048	0.064	0.065
		39.791	0.034	0.048	0.064	0.065
		39.802	0.034	0.048	0.064	0.065
		39.812	0.034	0.048	0.064	0.065
		39.823	0.034	0.048	0.064	0.065
		39.833	0.034	0.048	0.064	0.065
		39.844	0.034	0.049	0.064	0.065
		39.854	0.034	0.049	0.064	0.065
		39.865	0.034	0.049	0.064	0.065
		39.876	0.034	0.049	0.064	0.065
		39.886	0.034	0.049	0.064	0.065
		39.897	0.034	0.049	0.064	0.065
		39.907	0.034	0.049	0.064	0.065
		39.918	0.034	0.049	0.064	0.065
		39.928	0.034	0.049	0.064	0.065
		39.939	0.034	0.049	0.064	0.065
		39.949	0.034	0.049	0.064	0.065
		39.96	0.034	0.049	0.064	0.065
		39.97	0.034	0.049	0.064	0.065
		39.981	0.034	0.049	0.064	0.065
		39.991	0.034	0.049	0.064	0.065
		40.002	0.034	0.049	0.064	0.065
		40.012	0.034	0.049	0.064	0.065
		40.023	0.034	0.049	0.064	0.065
		40.034	0.034	0.049	0.064	0.065
		40.044	0.034	0.049	0.064	0.065
		40.055	0.034	0.049	0.064	0.066
		40.065	0.034	0.049	0.065	0.066
		40.076	0.034	0.049	0.065	0.066
		40.086	0.034	0.049	0.065	0.066
		40.097	0.034	0.049	0.065	0.066
		40.107	0.034	0.05	0.065	0.066
		40.118	0.034	0.05	0.065	0.066
		40.128	0.034	0.05	0.065	0.066
		40.139	0.034	0.05	0.065	0.066
		40.149	0.034	0.05	0.065	0.066
		40.16	0.034	0.05	0.065	0.066
		40.17	0.034	0.05	0.065	0.066
		40.181	0.034	0.05	0.065	0.066
		40.192	0.034	0.05	0.065	0.066
		40.202	0.034	0.05	0.065	0.066
		40.213	0.034	0.05	0.065	0.066
		40.223	0.034	0.05	0.065	0.066
		40.234	0.034	0.05	0.065	0.066
		40.244	0.034	0.05	0.065	0.066
		40.255	0.034	0.05	0.065	0.066
		40.265	0.034	0.05	0.065	0.066
		40.276	0.034	0.05	0.065	0.066
		40.286	0.034	0.05	0.065	0.066
		40.297	0.034	0.05	0.065	0.066
		40.307	0.034	0.05	0.065	0.066
		40.318	0.034	0.05	0.065	0.066
		40.328	0.034	0.05	0.065	0.066
		40.339	0.034	0.05	0.065	0.066
		40.349	0.034	0.05	0.065	0.066
		40.36	0.034	0.05	0.065	0.066
		40.371	0.034	0.05	0.065	0.066
		40.381	0.034	0.05	0.065	0.066
		40.392	0.034	0.05	0.065	0.066
		40.402	0.034	0.051	0.065	0.067
		40.413	0.034	0.051	0.065	0.067
		40.423	0.034	0.051	0.065	0.067
		40.434	0.034	0.051	0.066	0.067
		40.444	0.034	0.051	0.066	0.067
		40.455	0.034	0.051	0.066	0.067
		40.465	0.034	0.051	0.066	0.067
		40.476	0.034	0.051	0.066	0.067
		40.486	0.034	0.051	0.066	0.067
		40.497	0.034	0.051	0.066	0.067
		40.507	0.034	0.051	0.066	0.067
		40.518	0.034	0.051	0.066	0.067
		40.528	0.034	0.051	0.066	0.067
		40.539	0.034	0.051	0.066	0.067
		40.549	0.034	0.051	0.066	0.067
		40.56	0.034	0.051	0.066	0.067
		40.571	0.034	0.051	0.066	0.067
		40.581	0.034	0.051	0.066	0.067
		40.592	0.034	0.051	0.066	0.067
		40.602	0.034	0.051	0.066	0.067
		40.613	0.034	0.051	0.066	0.067
		40.623	0.034	0.051	0.066	0.067
		40.634	0.034	0.051	0.066	0.067
		40.644	0.034	0.051	0.066	0.067
		40.655	0.034	0.051	0.066	0.067
		40.665	0.034	0.051	0.066	0.067
		40.676	0.034	0.051	0.066	0.067
		40.686	0.034	0.051	0.066	0.067
		40.697	0.034	0.051	0.066	0.067
		40.707	0.034	0.051	0.066	0.067
		40.718	0.034	0.051	0.066	0.067
		40.728	0.034	0.051	0.066	0.067
		40.739	0.034	0.052	0.066	0.067
		40.749	0.034	0.052	0.066	0.067
		40.76	0.034	0.052	0.066	0.067
		40.771	0.034	0.052	0.066	0.067
		40.781	0.034	0.052	0.066	0.067
		40.792	0.034	0.052	0.066	0.067
		40.802	0.034	0.052	0.066	0.067
		40.813	0.034	0.052	0.066	0.067
		40.823	0.034	0.052	0.066	0.067
		40.834	0.034	0.052	0.066	0.067
		40.844	0.034	0.052	0.066	0.067
		40.855	0.034	0.052	0.066	0.067
		40.865	0.034	0.052	0.066	0.067
		40.876	0.034	0.052	0.066	0.067
		40.886	0.034	0.052	0.066	0.067
		40.897	0.034	0.052	0.066	0.067
		40.907	0.034	0.052	0.066	0.067
		40.918	0.034	0.052	0.066	0.067
		40.928	0.034	0.052	0.066	0.067
		40.939	0.034	0.052	0.067	0.067
		40.949	0.034	0.052	0.067	0.067
		40.96	0.034	0.052	0.067	0.067
		40.97	0.034	0.052	0.067	0.067
		40.981	0.034	0.052	0.067	0.068
		40.991	0.034	0.052	0.067	0.068
		41.002	0.034	0.052	0.067	0.068
		41.013	0.034	0.052	0.067	0.068
		41.023	0.034	0.052	0.067	0.068
		41.034	0.034	0.052	0.067	0.068
		41.044	0.034	0.052	0.067	0.068
		41.055	0.034	0.052	0.067	0.068
		41.065	0.034	0.052	0.067	0.068
		41.076	0.034	0.052	0.067	0.068
		41.086	0.034	0.052	0.067	0.068
		41.097	0.034	0.052	0.067	0.068
		41.107	0.034	0.052	0.067	0.068
		41.118	0.034	0.052	0.067	0.068
		41.128	0.034	0.052	0.067	0.068
		41.139	0.034	0.052	0.067	0.068
		41.149	0.034	0.052	0.067	0.068
		41.16	0.034	0.052	0.067	0.068
		41.17	0.034	0.052	0.067	0.068
		41.181	0.034	0.052	0.067	0.068
		41.191	0.034	0.052	0.067	0.068
		41.202	0.034	0.052	0.067	0.068
		41.212	0.034	0.052	0.067	0.068
		41.223	0.033	0.052	0.067	0.068
[truncated: 42,830 more rows]
