# Supplementary material for: TruckSim-based study of the rollover accident mechanisms of container semitrailers on freeway interchange loop ramps
Source: PLoS One. 2024 Sep 4;19(9):e0309139. doi: 10.1371/journal.pone.0309139 (PMC11373872; doi:10.1371/journal.pone.0309139)
Supplement: S4 Dataset — (XLSX) [file pone.0309139.s004.xlsx]

## Sheet: Sheet1
Station	LTR
	First axle	Second axle	Third axle	Fourth axle
20	0.000591905	2.30744e-05	1.32643e-05	4.60128e-05
20	0.000591905	2.30744e-05	1.32643e-05	4.60128e-05
20.0055	0.00131	2.29868e-05	1.32673e-05	4.52381e-05
20.0111	0.00131	2.23561e-05	1.33258e-05	4.36391e-05
20.0167	0.0013	2.04427e-05	1.34276e-05	4.09927e-05
20.0222	0.00128	1.7181e-05	1.3604e-05	3.71893e-05
20.0278	0.00127	1.23987e-05	1.38849e-05	3.21449e-05
20.0333	0.00124	6.10073e-06	1.42988e-05	2.58424e-05
20.0389	0.00122	1.62223e-06	1.48709e-05	1.83362e-05
20.0444	0.00119	1.05819e-05	1.5622e-05	9.74343e-06
20.05	0.00115	2.05104e-05	1.65674e-05	2.31078e-07
20.0555	0.00111	3.10807e-05	1.77171e-05	9.99801e-06
20.0611	0.00107	4.19292e-05	1.90754e-05	2.07207e-05
20.0666	0.00102	5.26803e-05	2.06413e-05	3.17089e-05
20.0722	0.000975336	6.29698e-05	2.24092e-05	4.27433e-05
20.0778	0.000923052	7.24668e-05	2.43698e-05	5.36259e-05
20.0833	0.000867357	8.08934e-05	2.65109e-05	6.41898e-05
20.0889	0.000809259	8.80391e-05	2.88191e-05	7.43057e-05
20.0944	0.000748147	9.37719e-05	3.12806e-05	8.38865e-05
20.1	0.000685	9.80432e-05	3.38826e-05	9.28884e-05
20.1055	0.000619186	0.000100888	3.66146e-05	0.00010131
20.1111	0.000551667	0.000102421	3.94689e-05	0.000109187
20.1166	0.000481765	0.000102826	4.24418e-05	0.00011659
20.1222	0.000410444	0.000102345	4.55341e-05	0.000123614
20.1277	0.000336972	0.000101259	4.87509e-05	0.000130374
20.1333	0.000262335	9.9877e-05	5.21022e-05	0.000136997
20.1389	0.000185745	9.85107e-05	5.56018e-05	0.000143608
20.1444	0.000108239	9.74625e-05	5.92673e-05	0.000150334
20.15	2.89716e-05	9.70075e-05	6.31189e-05	0.000157287
20.1555	5.09384e-05	9.738e-05	6.71792e-05	0.000164565
20.1611	0.000132392	9.87633e-05	7.14714e-05	0.000172246
20.1666	0.000214172	0.000101283	7.6019e-05	0.000180383
20.1722	0.000297227	0.000105001	8.08439e-05	0.000189007
20.1777	0.00038024	0.000109922	8.59665e-05	0.000198126
20.1833	0.000464198	0.000115991	9.14043e-05	0.000207727
20.1889	0.000548016	0.000123104	9.71713e-05	0.000217777
20.1944	0.000631786	0.000131116	0.000103278	0.000228229
20.2	0.000715299	0.000139855	0.000109729	0.000239022
20.2055	0.000798342	0.000149132	0.000116528	0.000250089
20.2111	0.000880704	0.000158755	0.000123672	0.000261357
20.2166	0.000962179	0.000168542	0.000131155	0.000272758
20.2222	0.00104	0.000178332	0.000138968	0.000284226
20.2277	0.00112	0.000187991	0.000147102	0.000295706
20.2333	0.0012	0.000197427	0.000155543	0.000307156
20.2388	0.00128	0.000206585	0.000164278	0.00031855
20.2444	0.00135	0.000215456	0.000173293	0.000329876
20.25	0.00142	0.00022407	0.000182575	0.000341137
20.2555	0.00149	0.000232499	0.000192107	0.000352349
20.2611	0.00156	0.000240846	0.000201873	0.00036354
20.2666	0.00163	0.00024924	0.000211853	0.000374747
20.2722	0.00169	0.000257825	0.000222028	0.000386015
20.2777	0.00175	0.000266756	0.00023239	0.00039739
20.2833	0.00181	0.000276181	0.000242957	0.000408921
20.2889	0.00187	0.000286241	0.000253752	0.000420654
20.2944	0.00193	0.000297056	0.000264793	0.000432632
20.2999	0.00198	0.000308721	0.000276091	0.000444892
20.3055	0.00203	0.000321303	0.000287658	0.000457464
20.3111	0.00208	0.000334834	0.000299505	0.000470368
20.3166	0.00213	0.000349313	0.00031164	0.000483618
20.3222	0.00217	0.00036471	0.000324067	0.000497215
20.3277	0.00221	0.000380964	0.000336791	0.000511154
20.3333	0.00225	0.000397991	0.000349812	0.000525421
20.3388	0.00229	0.000415687	0.000363128	0.000539997
20.3444	0.00232	0.000433938	0.000376733	0.000554857
20.3499	0.00236	0.000452627	0.000390621	0.000569973
20.3555	0.00239	0.000471637	0.000404781	0.000585315
20.361	0.00242	0.00049086	0.000419202	0.000600856
20.3666	0.00244	0.000510204	0.000433871	0.000616568
20.3722	0.00246	0.000529595	0.000448773	0.000632427
20.3777	0.00249	0.000548984	0.000463896	0.000648415
20.3833	0.00251	0.000568342	0.000479224	0.000664517
20.3888	0.00252	0.000587669	0.000494746	0.000680723
20.3944	0.00254	0.000606985	0.000510448	0.000697031
20.3999	0.00255	0.000626331	0.000526322	0.000713442
20.4055	0.00256	0.000645763	0.000542359	0.000729962
20.411	0.00257	0.000665353	0.000558552	0.000746601
20.4166	0.00258	0.000685178	0.000574896	0.000763371
20.4221	0.00258	0.000705315	0.00059139	0.000780286
20.4277	0.00259	0.000725843	0.00060803	0.00079736
20.4333	0.00259	0.000746829	0.000624818	0.000814608
20.4388	0.00259	0.000768333	0.000641754	0.000832041
20.4444	0.00259	0.000790398	0.00065884	0.00084967
20.4499	0.00259	0.000813052	0.000676077	0.0008675
20.4555	0.00259	0.000836305	0.000693467	0.000885534
20.461	0.00259	0.000860153	0.000711011	0.000903771
20.4666	0.00258	0.000884573	0.000728708	0.000922204
20.4721	0.00258	0.000909531	0.000746557	0.000940827
20.4777	0.00258	0.000934981	0.000764556	0.000959626
20.4832	0.00257	0.000960872	0.000782703	0.000978588
20.4888	0.00256	0.000987147	0.000800991	0.000997697
20.4944	0.00256	0.00101	0.000819417	0.00102
20.4999	0.00255	0.00104	0.000837973	0.00104
20.5055	0.00254	0.00107	0.000856653	0.00106
20.511	0.00254	0.0011	0.00087545	0.00108
20.5166	0.00253	0.00112	0.000894357	0.00109
20.5221	0.00252	0.00115	0.000913367	0.00111
20.5277	0.00251	0.00118	0.000932475	0.00113
20.5332	0.00251	0.00121	0.000951675	0.00115
20.5388	0.0025	0.00123	0.000970962	0.00117
20.5443	0.00249	0.00126	0.000990335	0.00119
20.5499	0.00248	0.00129	0.00101	0.00121
20.5554	0.00247	0.00132	0.00103	0.00123
20.561	0.00247	0.00135	0.00105	0.00125
20.5665	0.00246	0.00138	0.00107	0.00127
20.5721	0.00246	0.00141	0.00109	0.00129
20.5776	0.00245	0.00144	0.00111	0.00131
20.5832	0.00244	0.00147	0.00113	0.00134
20.5888	0.00244	0.0015	0.00115	0.00136
20.5943	0.00244	0.00154	0.00117	0.00138
20.5999	0.00243	0.00157	0.00119	0.0014
20.6054	0.00243	0.0016	0.00121	0.00142
20.611	0.00243	0.00164	0.00123	0.00144
20.6165	0.00243	0.00167	0.00125	0.00146
20.6221	0.00243	0.00171	0.00127	0.00148
20.6276	0.00243	0.00174	0.00129	0.0015
20.6332	0.00243	0.00178	0.00131	0.00153
20.6387	0.00243	0.00181	0.00133	0.00155
20.6443	0.00243	0.00185	0.00136	0.00157
20.6498	0.00243	0.00189	0.00138	0.00159
20.6554	0.00244	0.00193	0.0014	0.00161
20.6609	0.00244	0.00196	0.00142	0.00163
20.6665	0.00245	0.002	0.00144	0.00166
20.672	0.00245	0.00204	0.00146	0.00168
20.6776	0.00246	0.00208	0.00148	0.0017
20.6832	0.00246	0.00212	0.00151	0.00172
20.6887	0.00247	0.00216	0.00153	0.00174
20.6943	0.00248	0.0022	0.00155	0.00176
20.6998	0.00249	0.00224	0.00157	0.00179
20.7054	0.0025	0.00228	0.0016	0.00181
20.7109	0.00251	0.00233	0.00162	0.00183
20.7165	0.00252	0.00237	0.00164	0.00185
20.722	0.00253	0.00241	0.00166	0.00187
20.7276	0.00254	0.00246	0.00169	0.0019
20.7331	0.00255	0.0025	0.00171	0.00192
20.7387	0.00256	0.00255	0.00173	0.00194
20.7442	0.00257	0.00259	0.00176	0.00196
20.7498	0.00259	0.00264	0.00178	0.00199
20.7553	0.0026	0.00268	0.0018	0.00201
20.7609	0.00261	0.00273	0.00183	0.00203
20.7664	0.00262	0.00278	0.00185	0.00205
20.772	0.00264	0.00283	0.00187	0.00208
20.7776	0.00265	0.00288	0.0019	0.0021
20.7831	0.00266	0.00293	0.00192	0.00212
20.7887	0.00268	0.00298	0.00195	0.00214
20.7942	0.00269	0.00303	0.00197	0.00217
20.7997	0.00271	0.00308	0.002	0.00219
20.8053	0.00272	0.00313	0.00202	0.00221
20.8109	0.00273	0.00318	0.00205	0.00223
20.8164	0.00275	0.00323	0.00207	0.00226
20.822	0.00276	0.00328	0.0021	0.00228
20.8275	0.00277	0.00333	0.00212	0.0023
20.8331	0.00279	0.00339	0.00215	0.00232
20.8386	0.0028	0.00344	0.00217	0.00235
20.8442	0.00281	0.00349	0.0022	0.00237
20.8497	0.00283	0.00354	0.00222	0.00239
20.8553	0.00284	0.0036	0.00225	0.00241
20.8608	0.00285	0.00365	0.00227	0.00244
20.8664	0.00286	0.00371	0.0023	0.00246
20.8719	0.00287	0.00376	0.00233	0.00248
20.8775	0.00289	0.00382	0.00235	0.00251
20.883	0.0029	0.00387	0.00238	0.00253
20.8886	0.00291	0.00393	0.00241	0.00255
20.8941	0.00292	0.00398	0.00243	0.00258
20.8997	0.00293	0.00404	0.00246	0.0026
20.9052	0.00294	0.0041	0.00249	0.00262
20.9108	0.00295	0.00415	0.00251	0.00265
20.9163	0.00296	0.00421	0.00254	0.00267
20.9219	0.00297	0.00427	0.00257	0.0027
20.9274	0.00298	0.00433	0.00259	0.00272
20.933	0.00299	0.00438	0.00262	0.00274
20.9385	0.00299	0.00444	0.00265	0.00277
20.9441	0.003	0.0045	0.00268	0.00279
20.9496	0.00301	0.00456	0.00271	0.00282
20.9552	0.00302	0.00461	0.00273	0.00284
20.9608	0.00302	0.00467	0.00276	0.00287
20.9663	0.00303	0.00473	0.00279	0.00289
20.9718	0.00304	0.00479	0.00282	0.00292
20.9774	0.00304	0.00485	0.00285	0.00295
20.9829	0.00305	0.00491	0.00288	0.00297
20.9885	0.00306	0.00497	0.00291	0.003
20.9941	0.00306	0.00502	0.00294	0.00303
20.9996	0.00307	0.00508	0.00297	0.00306
21.0052	0.00307	0.00514	0.003	0.00308
21.0107	0.00308	0.0052	0.00303	0.00311
21.0163	0.00308	0.00526	0.00307	0.00314
21.0218	0.00309	0.00532	0.0031	0.00317
21.0274	0.00309	0.00538	0.00313	0.0032
21.0329	0.0031	0.00544	0.00317	0.00324
21.0385	0.0031	0.0055	0.0032	0.00327
21.044	0.00311	0.00556	0.00324	0.0033
21.0496	0.00311	0.00562	0.00327	0.00334
21.0551	0.00312	0.00568	0.00331	0.00337
21.0607	0.00312	0.00574	0.00334	0.0034
21.0662	0.00313	0.0058	0.00338	0.00344
21.0718	0.00313	0.00586	0.00342	0.00348
21.0773	0.00314	0.00592	0.00346	0.00351
21.0829	0.00314	0.00598	0.00349	0.00355
21.0884	0.00315	0.00604	0.00353	0.00359
21.094	0.00315	0.0061	0.00357	0.00363
21.0995	0.00316	0.00616	0.00361	0.00367
21.1051	0.00316	0.00622	0.00365	0.00371
21.1106	0.00317	0.00628	0.00369	0.00375
21.1162	0.00317	0.00634	0.00374	0.00379
21.1217	0.00318	0.0064	0.00378	0.00383
21.1273	0.00319	0.00647	0.00382	0.00387
21.1328	0.00319	0.00653	0.00386	0.00392
21.1384	0.0032	0.00659	0.00391	0.00396
21.1439	0.0032	0.00665	0.00395	0.004
21.1495	0.00321	0.00671	0.004	0.00405
21.155	0.00322	0.00677	0.00404	0.00409
21.1606	0.00322	0.00683	0.00408	0.00414
21.1661	0.00323	0.00689	0.00413	0.00419
21.1717	0.00324	0.00695	0.00418	0.00423
21.1772	0.00325	0.00702	0.00422	0.00428
21.1828	0.00325	0.00708	0.00427	0.00433
21.1883	0.00326	0.00714	0.00431	0.00437
21.1939	0.00327	0.0072	0.00436	0.00442
21.1994	0.00328	0.00726	0.00441	0.00447
21.205	0.00329	0.00732	0.00446	0.00452
21.2105	0.0033	0.00738	0.0045	0.00457
21.2161	0.0033	0.00745	0.00455	0.00462
21.2216	0.00331	0.00751	0.0046	0.00467
21.2272	0.00332	0.00757	0.00465	0.00472
21.2327	0.00333	0.00763	0.0047	0.00477
21.2383	0.00334	0.00769	0.00475	0.00482
21.2438	0.00335	0.00775	0.0048	0.00487
21.2494	0.00336	0.00781	0.00484	0.00492
21.2549	0.00337	0.00787	0.00489	0.00498
21.2605	0.00338	0.00794	0.00494	0.00503
21.266	0.00339	0.008	0.00499	0.00508
21.2716	0.0034	0.00806	0.00504	0.00513
21.2771	0.00342	0.00812	0.00509	0.00518
21.2827	0.00343	0.00818	0.00514	0.00524
21.2882	0.00344	0.00824	0.00519	0.00529
21.2938	0.00345	0.0083	0.00525	0.00534
21.2993	0.00346	0.00836	0.0053	0.0054
21.3049	0.00347	0.00842	0.00535	0.00545
21.3104	0.00348	0.00848	0.0054	0.0055
21.316	0.00349	0.00854	0.00545	0.00556
21.3215	0.00351	0.0086	0.0055	0.00561
21.3271	0.00352	0.00866	0.00555	0.00567
21.3326	0.00353	0.00872	0.0056	0.00572
21.3382	0.00354	0.00878	0.00566	0.00578
21.3438	0.00355	0.00884	0.00571	0.00583
21.3493	0.00356	0.0089	0.00576	0.00589
21.3548	0.00358	0.00896	0.00581	0.00594
21.3604	0.00359	0.00902	0.00587	0.006
21.366	0.0036	0.00908	0.00592	0.00605
21.3715	0.00361	0.00913	0.00597	0.00611
21.3771	0.00362	0.00919	0.00602	0.00616
21.3826	0.00363	0.00925	0.00608	0.00622
21.3881	0.00364	0.00931	0.00613	0.00627
21.3937	0.00366	0.00936	0.00619	0.00633
21.3992	0.00367	0.00942	0.00624	0.00639
21.4048	0.00368	0.00948	0.00629	0.00644
21.4104	0.00369	0.00953	0.00635	0.0065
21.4159	0.0037	0.00959	0.0064	0.00656
21.4215	0.00371	0.00965	0.00646	0.00661
21.427	0.00372	0.0097	0.00651	0.00667
21.4326	0.00373	0.00976	0.00657	0.00673
21.4381	0.00374	0.00981	0.00662	0.00678
21.4437	0.00375	0.00987	0.00668	0.00684
21.4492	0.00376	0.00992	0.00673	0.0069
21.4548	0.00377	0.00997	0.00679	0.00696
21.4603	0.00377	0.01003	0.00684	0.00701
21.4659	0.00378	0.01008	0.0069	0.00707
21.4714	0.00379	0.01013	0.00696	0.00713
21.477	0.0038	0.01018	0.00701	0.00719
21.4825	0.00381	0.01023	0.00707	0.00725
21.4881	0.00382	0.01029	0.00712	0.00731
21.4936	0.00382	0.01034	0.00718	0.00736
21.4992	0.00383	0.01039	0.00724	0.00742
21.5047	0.00384	0.01044	0.0073	0.00748
21.5103	0.00384	0.01049	0.00735	0.00754
21.5158	0.00385	0.01054	0.00741	0.0076
21.5214	0.00385	0.01058	0.00747	0.00766
21.5269	0.00386	0.01063	0.00753	0.00772
21.5325	0.00386	0.01068	0.00758	0.00778
21.538	0.00387	0.01073	0.00764	0.00783
21.5436	0.00387	0.01078	0.0077	0.00789
21.5491	0.00388	0.01082	0.00776	0.00795
21.5547	0.00388	0.01087	0.00782	0.00801
21.5602	0.00388	0.01092	0.00787	0.00807
21.5658	0.00389	0.01096	0.00793	0.00813
21.5713	0.00389	0.01101	0.00799	0.00819
21.5769	0.00389	0.01105	0.00805	0.00825
21.5824	0.00389	0.0111	0.00811	0.00831
21.588	0.00389	0.01114	0.00817	0.00837
21.5935	0.0039	0.01119	0.00822	0.00842
21.5991	0.0039	0.01123	0.00828	0.00848
21.6046	0.0039	0.01127	0.00834	0.00854
21.6102	0.0039	0.01132	0.0084	0.0086
21.6157	0.0039	0.01136	0.00846	0.00866
21.6213	0.0039	0.01141	0.00852	0.00872
21.6268	0.00389	0.01145	0.00857	0.00878
21.6324	0.00389	0.01149	0.00863	0.00884
21.638	0.00389	0.01154	0.00869	0.00889
21.6435	0.00389	0.01158	0.00875	0.00895
21.649	0.00389	0.01162	0.00881	0.00901
21.6546	0.00388	0.01167	0.00886	0.00907
21.6602	0.00388	0.01172	0.00892	0.00913
21.6657	0.00413	0.01176	0.00898	0.00918
21.6713	0.00413	0.01181	0.00904	0.00924
21.6768	0.0042	0.01186	0.00909	0.0093
21.6824	0.00425	0.01191	0.00915	0.00935
21.6879	0.00403	0.01197	0.00921	0.00941
21.6935	0.00392	0.01202	0.00927	0.00947
21.699	0.00381	0.01208	0.00932	0.00952
21.7046	0.0037	0.01214	0.00938	0.00958
21.7101	0.0036	0.0122	0.00944	0.00964
21.7157	0.00349	0.01226	0.00949	0.00969
21.7212	0.00339	0.01233	0.00955	0.00975
21.7268	0.00329	0.0124	0.00961	0.0098
21.7323	0.00319	0.01247	0.00966	0.00986
21.7379	0.0031	0.01254	0.00972	0.00991
21.7434	0.00301	0.01262	0.00977	0.00997
21.749	0.00292	0.0127	0.00983	0.01002
21.7545	0.00283	0.01278	0.00988	0.01008
21.7601	0.00275	0.01286	0.00994	0.01013
21.7656	0.00267	0.01295	0.00999	0.01018
21.7712	0.00259	0.01303	0.01005	0.01024
21.7767	0.00252	0.01312	0.0101	0.01029
21.7823	0.00245	0.01321	0.01016	0.01034
21.7878	0.00238	0.01331	0.01021	0.01039
21.7934	0.00232	0.0134	0.01026	0.01045
21.799	0.00225	0.0135	0.01032	0.0105
21.8045	0.00219	0.01359	0.01037	0.01055
21.8101	0.00214	0.01369	0.01043	0.0106
21.8156	0.00209	0.01379	0.01048	0.01065
21.8212	0.00204	0.01389	0.01053	0.01071
21.8267	0.00199	0.01399	0.01058	0.01076
21.8323	0.00195	0.01409	0.01064	0.01081
21.8378	0.00191	0.01419	0.01069	0.01086
21.8434	0.00187	0.0143	0.01074	0.01091
21.8489	0.00184	0.0144	0.01079	0.01096
21.8545	0.0018	0.0145	0.01085	0.01101
21.86	0.00178	0.0146	0.0109	0.01106
21.8656	0.00175	0.0147	0.01095	0.01111
21.8711	0.00173	0.0148	0.011	0.01116
21.8767	0.00171	0.0149	0.01105	0.0112
21.8822	0.00169	0.015	0.0111	0.01125
21.8878	0.00167	0.0151	0.01115	0.0113
21.8933	0.00166	0.0152	0.0112	0.01135
21.8989	0.00165	0.01529	0.01125	0.0114
21.9044	0.00164	0.01539	0.0113	0.01145
21.91	0.00163	0.01548	0.01136	0.0115
21.9155	0.00162	0.01557	0.01141	0.01154
21.9211	0.00161	0.01566	0.01146	0.01159
21.9266	0.00161	0.01575	0.01151	0.01164
21.9322	0.0016	0.01583	0.01156	0.01169
21.9378	0.0016	0.01591	0.01161	0.01174
21.9433	0.00159	0.016	0.01166	0.01178
21.9489	0.00159	0.01607	0.01171	0.01183
21.9544	0.00158	0.01615	0.01176	0.01188
21.96	0.00158	0.01623	0.0118	0.01193
21.9655	0.00158	0.0163	0.01185	0.01197
21.9711	0.00157	0.01637	0.0119	0.01202
21.9766	0.00156	0.01644	0.01195	0.01207
21.9822	0.00156	0.01651	0.012	0.01212
21.9877	0.00155	0.01657	0.01205	0.01216
21.9933	0.00154	0.01663	0.0121	0.01221
21.9988	0.00153	0.01669	0.01215	0.01226
22.0044	0.00152	0.01675	0.0122	0.01231
22.0099	0.00151	0.01681	0.01225	0.01235
22.0155	0.0015	0.01686	0.0123	0.0124
22.021	0.00149	0.01692	0.01235	0.01245
22.0266	0.00147	0.01697	0.0124	0.0125
22.0322	0.00145	0.01702	0.01245	0.01255
22.0377	0.00143	0.01706	0.0125	0.01259
22.0433	0.00141	0.01711	0.01254	0.01264
22.0488	0.00138	0.01715	0.01259	0.01269
22.0544	0.00136	0.0172	0.01264	0.01274
22.0599	0.00133	0.01724	0.01269	0.01279
22.0655	0.00129	0.01728	0.01274	0.01284
22.071	0.00126	0.01732	0.01279	0.01289
22.0766	0.00122	0.01736	0.01284	0.01294
22.0821	0.00118	0.0174	0.01289	0.01298
22.0877	0.00114	0.01743	0.01294	0.01303
22.0933	0.0011	0.01747	0.01299	0.01308
22.0988	0.00105	0.0175	0.01304	0.01313
22.1044	0.001	0.01754	0.01309	0.01318
22.1099	0.000947403	0.01757	0.01314	0.01323
22.1155	0.000892139	0.01761	0.01319	0.01328
22.121	0.000834295	0.01764	0.01324	0.01334
22.1266	0.000773905	0.01767	0.01329	0.01339
22.1321	0.000711003	0.01771	0.01334	0.01344
22.1377	0.000645629	0.01774	0.01339	0.01349
22.1432	0.000577825	0.01777	0.01344	0.01354
22.1488	0.000507637	0.01781	0.01349	0.01359
22.1543	0.00043511	0.01784	0.01354	0.01365
22.1599	0.000360295	0.01787	0.01359	0.0137
22.1654	0.000283242	0.0179	0.01364	0.01375
22.171	0.000204005	0.01794	0.01369	0.0138
22.1766	0.000122641	0.01797	0.01374	0.01386
22.1821	3.92103e-05	0.018	0.01379	0.01391
22.1877	4.62244e-05	0.01804	0.01384	0.01396
22.1932	0.000133597	0.01807	0.01389	0.01402
22.1988	0.000222836	0.0181	0.01394	0.01407
22.2043	0.000313866	0.01814	0.014	0.01413
22.2099	0.00040661	0.01817	0.01405	0.01418
22.2154	0.000500983	0.01821	0.0141	0.01424
22.221	0.0005969	0.01824	0.01415	0.01429
22.2265	0.000694273	0.01828	0.0142	0.01435
22.2321	0.000793009	0.01831	0.01425	0.0144
22.2376	0.000893016	0.01835	0.01431	0.01446
22.2432	0.0009942	0.01839	0.01436	0.01452
22.2488	0.0011	0.01842	0.01441	0.01457
22.2543	0.0012	0.01846	0.01446	0.01463
22.2599	0.0013	0.01849	0.01451	0.01469
22.2654	0.00141	0.01853	0.01457	0.01475
22.271	0.00151	0.01857	0.01462	0.01481
22.2765	0.00162	0.01861	0.01467	0.01486
22.2821	0.00173	0.01864	0.01472	0.01492
22.2876	0.00184	0.01868	0.01478	0.01498
22.2932	0.00194	0.01872	0.01483	0.01504
22.2988	0.00205	0.01875	0.01488	0.0151
22.3043	0.00216	0.01879	0.01494	0.01516
22.3099	0.00227	0.01883	0.01499	0.01522
22.3154	0.00238	0.01886	0.01504	0.01528
22.321	0.00249	0.0189	0.0151	0.01534
22.3265	0.00259	0.01894	0.01515	0.0154
22.3321	0.0027	0.01897	0.01521	0.01546
22.3376	0.00281	0.01901	0.01526	0.01552
22.3432	0.00292	0.01904	0.01532	0.01558
22.3487	0.00303	0.01908	0.01537	0.01565
22.3543	0.00314	0.01911	0.01542	0.01571
22.3599	0.00325	0.01915	0.01548	0.01577
22.3654	0.00335	0.01918	0.01553	0.01583
22.371	0.00346	0.01922	0.01559	0.01589
22.3765	0.00357	0.01925	0.01565	0.01596
22.3821	0.00368	0.01928	0.0157	0.01602
22.3876	0.00378	0.01931	0.01576	0.01608
22.3932	0.00389	0.01934	0.01581	0.01615
22.3987	0.00399	0.01937	0.01587	0.01621
22.4043	0.0041	0.0194	0.01593	0.01627
22.4099	0.0042	0.01943	0.01598	0.01634
22.4154	0.00431	0.01946	0.01604	0.0164
22.421	0.00441	0.01949	0.0161	0.01646
22.4265	0.00452	0.01952	0.01615	0.01653
22.4321	0.00462	0.01954	0.01621	0.01659
22.4376	0.00472	0.01957	0.01627	0.01666
22.4432	0.00482	0.01959	0.01633	0.01672
22.4488	0.00493	0.01962	0.01638	0.01679
22.4543	0.00503	0.01964	0.01644	0.01685
22.4599	0.00513	0.01966	0.0165	0.01692
22.4654	0.00523	0.01969	0.01656	0.01698
22.471	0.00533	0.01971	0.01662	0.01705
22.4765	0.00543	0.01973	0.01668	0.01711
22.4821	0.00553	0.01975	0.01673	0.01718
22.4876	0.00562	0.01977	0.01679	0.01724
22.4932	0.00572	0.01979	0.01685	0.01731
22.4988	0.00582	0.0198	0.01691	0.01737
22.5043	0.00592	0.01982	0.01697	0.01744
22.5099	0.00601	0.01984	0.01703	0.0175
22.5154	0.00611	0.01985	0.01709	0.01757
22.521	0.00621	0.01987	0.01716	0.01763
22.5266	0.0063	0.01988	0.01722	0.0177
22.5321	0.0064	0.0199	0.01728	0.01776
22.5377	0.00649	0.01991	0.01734	0.01783
22.5432	0.00659	0.01992	0.0174	0.0179
22.5488	0.00669	0.01994	0.01746	0.01796
22.5543	0.00678	0.01995	0.01752	0.01803
22.5599	0.00687	0.01996	0.01759	0.01809
22.5654	0.00697	0.01997	0.01765	0.01816
22.571	0.00706	0.01998	0.01771	0.01822
22.5766	0.00716	0.01999	0.01778	0.01829
22.5821	0.00725	0.02	0.01784	0.01835
22.5877	0.00735	0.02001	0.0179	0.01842
22.5932	0.00744	0.02002	0.01797	0.01849
22.5988	0.00753	0.02003	0.01804	0.01856
22.6044	0.00763	0.02004	0.0181	0.01862
22.6099	0.00772	0.02004	0.01817	0.01869
22.6155	0.00781	0.02005	0.01824	0.01876
22.621	0.00791	0.02006	0.01831	0.01883
22.6266	0.008	0.02006	0.01838	0.01891
22.6321	0.00809	0.02007	0.01846	0.01898
22.6377	0.00819	0.02008	0.01853	0.01905
22.6432	0.00828	0.02008	0.01861	0.01913
22.6488	0.00837	0.02009	0.01869	0.01921
22.6544	0.00847	0.0201	0.01877	0.01929
22.6599	0.00856	0.0201	0.01885	0.01937
22.6655	0.00866	0.02011	0.01893	0.01945
22.671	0.00875	0.02011	0.01902	0.01953
22.6766	0.00884	0.02012	0.01911	0.01962
22.6822	0.00894	0.02012	0.0192	0.01971
22.6877	0.00903	0.02013	0.01929	0.0198
22.6933	0.00912	0.02014	0.01939	0.01989
22.6988	0.00922	0.02014	0.01949	0.01999
22.7044	0.00931	0.02015	0.01959	0.02009
22.7099	0.0094	0.02015	0.0197	0.02019
22.7155	0.0095	0.02016	0.0198	0.02029
22.7211	0.00959	0.02016	0.01991	0.0204
22.7266	0.00968	0.02016	0.02003	0.02051
22.7322	0.00978	0.02017	0.02014	0.02062
22.7377	0.00987	0.02017	0.02026	0.02073
22.7433	0.00996	0.02018	0.02038	0.02085
22.7489	0.01006	0.02018	0.0205	0.02096
22.7544	0.01015	0.02019	0.02063	0.02108
22.76	0.01024	0.02019	0.02076	0.02121
22.7655	0.01033	0.0202	0.02089	0.02133
22.7711	0.01043	0.0202	0.02103	0.02146
22.7767	0.01052	0.0202	0.02116	0.02159
22.7822	0.01061	0.02021	0.0213	0.02172
22.7878	0.0107	0.02021	0.02144	0.02185
22.7933	0.0108	0.02022	0.02158	0.02199
22.7989	0.01089	0.02022	0.02173	0.02213
22.8044	0.01098	0.02022	0.02187	0.02226
22.81	0.01107	0.02023	0.02202	0.0224
22.8156	0.01116	0.02023	0.02217	0.02254
22.8211	0.01125	0.02023	0.02232	0.02269
22.8267	0.01134	0.02024	0.02247	0.02283
22.8322	0.01143	0.02024	0.02262	0.02297
22.8378	0.01152	0.02024	0.02278	0.02311
22.8434	0.01161	0.02025	0.02293	0.02326
22.8489	0.0117	0.02025	0.02308	0.0234
22.8545	0.01179	0.02025	0.02323	0.02354
22.8601	0.01188	0.02026	0.02339	0.02369
22.8656	0.01197	0.02026	0.02354	0.02383
22.8712	0.01206	0.02026	0.02369	0.02397
22.8767	0.01215	0.02026	0.02385	0.02411
22.8823	0.01224	0.02026	0.024	0.02425
22.8879	0.01233	0.02027	0.02415	0.02439
22.8934	0.01242	0.02027	0.0243	0.02453
22.899	0.01251	0.02027	0.02444	0.02467
22.9045	0.0126	0.02027	0.02459	0.0248
22.9101	0.01269	0.02027	0.02474	0.02494
22.9157	0.01278	0.02027	0.02488	0.02507
22.9212	0.01288	0.02027	0.02502	0.0252
22.9268	0.01297	0.02027	0.02516	0.02533
22.9323	0.01306	0.02027	0.0253	0.02546
22.9379	0.01315	0.02027	0.02544	0.02558
22.9435	0.01325	0.02027	0.02557	0.02571
22.949	0.01334	0.02027	0.02571	0.02583
22.9546	0.01343	0.02027	0.02584	0.02595
22.9601	0.01353	0.02027	0.02597	0.02607
22.9657	0.01363	0.02027	0.0261	0.02618
22.9713	0.01372	0.02027	0.02622	0.0263
22.9768	0.01382	0.02027	0.02635	0.02641
22.9824	0.01392	0.02027	0.02647	0.02652
22.988	0.01402	0.02027	0.02659	0.02663
22.9935	0.01412	0.02027	0.02671	0.02674
22.9991	0.01422	0.02026	0.02682	0.02684
23.0046	0.01432	0.02026	0.02694	0.02694
23.0102	0.01443	0.02026	0.02705	0.02704
23.0158	0.01453	0.02026	0.02716	0.02714
23.0213	0.01464	0.02026	0.02727	0.02724
23.0269	0.01474	0.02026	0.02738	0.02734
23.0325	0.01485	0.02026	0.02748	0.02744
23.038	0.01496	0.02025	0.02759	0.02753
23.0436	0.01507	0.02025	0.02769	0.02762
23.0491	0.01518	0.02025	0.02779	0.02772
23.0547	0.01529	0.02025	0.0279	0.02781
23.0603	0.0154	0.02025	0.028	0.0279
23.0658	0.01551	0.02025	0.0281	0.02799
23.0714	0.01562	0.02025	0.0282	0.02808
23.077	0.01574	0.02024	0.02829	0.02817
23.0825	0.01585	0.02024	0.02839	0.02825
23.0881	0.01596	0.02024	0.02849	0.02834
23.0936	0.01608	0.02024	0.02859	0.02843
23.0992	0.01619	0.02024	0.02868	0.02852
23.1048	0.01631	0.02024	0.02878	0.02861
23.1103	0.01642	0.02024	0.02887	0.02869
23.1159	0.01654	0.02024	0.02897	0.02878
23.1214	0.01665	0.02024	0.02907	0.02887
23.127	0.01677	0.02024	0.02916	0.02896
23.1326	0.01688	0.02025	0.02926	0.02905
23.1381	0.01699	0.02025	0.02935	0.02914
23.1437	0.01711	0.02025	0.02945	0.02923
23.1493	0.01722	0.02025	0.02955	0.02932
23.1548	0.01733	0.02025	0.02965	0.02941
23.1604	0.01744	0.02026	0.02974	0.0295
23.166	0.01755	0.02026	0.02984	0.0296
23.1715	0.01766	0.02026	0.02994	0.02969
23.1771	0.01777	0.02027	0.03004	0.02979
23.1827	0.01788	0.02027	0.03014	0.02988
23.1882	0.01798	0.02028	0.03024	0.02998
23.1938	0.01809	0.02028	0.03034	0.03008
23.1993	0.01819	0.02029	0.03044	0.03018
23.2049	0.01829	0.0203	0.03055	0.03027
23.2105	0.0184	0.0203	0.03065	0.03038
23.216	0.01849	0.02031	0.03075	0.03048
23.2216	0.01859	0.02032	0.03086	0.03058
23.2272	0.01869	0.02033	0.03096	0.03068
23.2327	0.01878	0.02034	0.03107	0.03079
23.2383	0.01888	0.02035	0.03117	0.03089
23.2439	0.01897	0.02036	0.03128	0.031
23.2494	0.01906	0.02037	0.03139	0.03111
23.255	0.01915	0.02038	0.03149	0.03122
23.2606	0.01923	0.0204	0.0316	0.03132
23.2661	0.01932	0.02041	0.03171	0.03143
23.2717	0.0194	0.02042	0.03182	0.03154
23.2773	0.01948	0.02044	0.03193	0.03166
23.2828	0.01956	0.02045	0.03204	0.03177
23.2884	0.01964	0.02047	0.03215	0.03188
23.294	0.01971	0.02048	0.03226	0.03199
23.2995	0.01979	0.0205	0.03237	0.03211
23.3051	0.01986	0.02051	0.03248	0.03222
23.3106	0.01993	0.02053	0.03259	0.03234
23.3162	0.02	0.02055	0.0327	0.03245
23.3218	0.02007	0.02057	0.03281	0.03257
23.3273	0.02013	0.02059	0.03292	0.03269
23.3329	0.0202	0.02062	0.03303	0.0328
23.3385	0.02026	0.02064	0.03314	0.03292
23.344	0.02032	0.02067	0.03325	0.03304
23.3496	0.02038	0.0207	0.03336	0.03315
23.3552	0.02044	0.02073	0.03347	0.03327
23.3607	0.02049	0.02077	0.03358	0.03339
23.3663	0.02055	0.02081	0.03369	0.03351
23.3719	0.0206	0.02086	0.0338	0.03362
23.3774	0.02065	0.0209	0.03391	0.03374
23.383	0.02071	0.02096	0.03402	0.03386
23.3886	0.02075	0.02101	0.03413	0.03398
23.3942	0.0208	0.02107	0.03424	0.0341
23.3997	0.02085	0.02114	0.03434	0.03421
23.4053	0.0209	0.02121	0.03445	0.03433
23.4109	0.02094	0.02128	0.03456	0.03445
23.4164	0.02098	0.02136	0.03467	0.03457
23.422	0.02103	0.02144	0.03477	0.03469
23.4276	0.02107	0.02152	0.03488	0.0348
23.4331	0.02111	0.02161	0.03499	0.03492
23.4387	0.02115	0.02171	0.03509	0.03504
23.4443	0.02119	0.0218	0.0352	0.03515
23.4498	0.02123	0.0219	0.0353	0.03527
23.4554	0.02126	0.02201	0.03541	0.03539
23.461	0.0213	0.02211	0.03551	0.03551
23.4665	0.02133	0.02222	0.03562	0.03562
23.4721	0.02137	0.02233	0.03572	0.03574
23.4777	0.0214	0.02244	0.03582	0.03586
23.4832	0.02144	0.02256	0.03593	0.03597
23.4888	0.02147	0.02267	0.03603	0.03609
23.4944	0.0215	0.02279	0.03613	0.0362
23.4999	0.02153	0.02291	0.03623	0.03632
23.5055	0.02156	0.02302	0.03634	0.03644
23.5111	0.02159	0.02314	0.03644	0.03655
23.5167	0.02162	0.02325	0.03654	0.03667
23.5222	0.02165	0.02337	0.03664	0.03678
23.5278	0.02168	0.02348	0.03675	0.0369
23.5334	0.02171	0.0236	0.03685	0.03702
23.5389	0.02174	0.02371	0.03695	0.03713
23.5445	0.02177	0.02382	0.03705	0.03725
23.5501	0.0218	0.02393	0.03715	0.03737
23.5556	0.02183	0.02403	0.03726	0.03748
23.5612	0.02186	0.02413	0.03736	0.0376
23.5668	0.02188	0.02423	0.03746	0.03772
23.5724	0.02191	0.02433	0.03756	0.03783
23.5779	0.02194	0.02442	0.03766	0.03795
23.5835	0.02197	0.02451	0.03777	0.03807
23.5891	0.022	0.0246	0.03787	0.03818
23.5946	0.02202	0.02468	0.03797	0.0383
23.6002	0.02205	0.02476	0.03808	0.03842
23.6058	0.02208	0.02484	0.03818	0.03854
23.6114	0.02211	0.02491	0.03828	0.03865
23.6169	0.02214	0.02498	0.03839	0.03877
23.6225	0.02217	0.02504	0.03849	0.03889
23.6281	0.02219	0.0251	0.03859	0.03901
23.6336	0.02222	0.02516	0.0387	0.03913
23.6392	0.02225	0.02522	0.0388	0.03925
23.6448	0.02228	0.02527	0.03891	0.03937
23.6503	0.02231	0.02531	0.03901	0.03949
23.6559	0.02234	0.02535	0.03912	0.03961
23.6615	0.02237	0.02539	0.03922	0.03973
23.6671	0.0224	0.02543	0.03933	0.03985
23.6726	0.02243	0.02546	0.03943	0.03997
23.6782	0.02246	0.02549	0.03954	0.04009
23.6838	0.02249	0.02552	0.03965	0.04021
23.6894	0.02252	0.02555	0.03975	0.04033
23.6949	0.02255	0.02557	0.03986	0.04045
23.7005	0.02258	0.02559	0.03997	0.04058
23.7061	0.02261	0.02561	0.04008	0.0407
23.7116	0.02264	0.02562	0.04018	0.04082
23.7172	0.02267	0.02564	0.04029	0.04094
23.7228	0.0227	0.02565	0.0404	0.04106
23.7284	0.02273	0.02566	0.04051	0.04119
23.7339	0.02276	0.02567	0.04062	0.04131
23.7395	0.02279	0.02568	0.04072	0.04143
23.7451	0.02282	0.02569	0.04083	0.04155
23.7507	0.02285	0.02569	0.04094	0.04167
23.7562	0.02288	0.0257	0.04105	0.0418
23.7618	0.02291	0.02571	0.04116	0.04192
23.7674	0.02294	0.02571	0.04127	0.04204
23.7729	0.02297	0.02572	0.04138	0.04216
23.7785	0.023	0.02572	0.04149	0.04229
23.7841	0.02303	0.02573	0.0416	0.04241
23.7897	0.02306	0.02573	0.0417	0.04253
23.7952	0.02309	0.02574	0.04181	0.04265
23.8008	0.02312	0.02575	0.04192	0.04277
23.8064	0.02315	0.02575	0.04203	0.04289
23.812	0.02318	0.02576	0.04214	0.04301
23.8175	0.02321	0.02577	0.04225	0.04313
23.8231	0.02324	0.02578	0.04236	0.04325
23.8287	0.02327	0.02579	0.04246	0.04337
23.8343	0.0233	0.0258	0.04257	0.04349
23.8398	0.02333	0.02581	0.04268	0.04361
23.8454	0.02336	0.02582	0.04279	0.04373
23.851	0.02339	0.02583	0.04289	0.04385
23.8566	0.02341	0.02585	0.043	0.04397
23.8621	0.02344	0.02586	0.04311	0.04408
23.8677	0.02347	0.02588	0.04321	0.0442
23.8733	0.0235	0.0259	0.04332	0.04432
23.8789	0.02353	0.02591	0.04343	0.04443
23.8844	0.02356	0.02593	0.04353	0.04455
23.89	0.02358	0.02595	0.04364	0.04466
23.8956	0.02361	0.02597	0.04374	0.04478
23.9012	0.02364	0.02599	0.04385	0.04489
23.9067	0.02367	0.02602	0.04395	0.045
23.9123	0.0237	0.02604	0.04405	0.04512
23.9179	0.02372	0.02606	0.04416	0.04523
23.9235	0.02375	0.02609	0.04426	0.04534
23.929	0.02378	0.02611	0.04436	0.04545
23.9346	0.02381	0.02614	0.04447	0.04556
23.9402	0.02383	0.02616	0.04457	0.04567
23.9458	0.02386	0.02619	0.04467	0.04578
23.9513	0.02389	0.02621	0.04477	0.04589
23.9569	0.02392	0.02624	0.04487	0.04599
23.9625	0.02394	0.02627	0.04497	0.0461
23.9681	0.02397	0.02629	0.04507	0.04621
23.9736	0.024	0.02632	0.04517	0.04631
23.9792	0.02403	0.02635	0.04527	0.04642
23.9848	0.02406	0.02637	0.04536	0.04652
23.9904	0.02408	0.0264	0.04546	0.04662
23.996	0.02411	0.02643	0.04556	0.04673
24.0015	0.02414	0.02645	0.04566	0.04683
24.0071	0.02417	0.02648	0.04575	0.04693
24.0127	0.0242	0.02651	0.04585	0.04703
24.0183	0.02423	0.02653	0.04594	0.04713
24.0238	0.02425	0.02656	0.04604	0.04723
24.0294	0.02428	0.02658	0.04613	0.04732
24.035	0.02431	0.0266	0.04623	0.04742
24.0406	0.02434	0.02663	0.04632	0.04752
24.0462	0.02437	0.02665	0.04641	0.04761
24.0517	0.0244	0.02667	0.04651	0.04771
24.0573	0.02443	0.02669	0.0466	0.0478
24.0629	0.02446	0.02672	0.04669	0.0479
24.0685	0.02449	0.02674	0.04678	0.04799
24.074	0.02452	0.02676	0.04687	0.04808
24.0796	0.02456	0.02678	0.04696	0.04817
24.0852	0.02459	0.02679	0.04705	0.04826
24.0908	0.02462	0.02681	0.04714	0.04835
24.0964	0.02465	0.02683	0.04723	0.04844
24.1019	0.02468	0.02685	0.04732	0.04853
24.1075	0.02471	0.02686	0.04741	0.04861
24.1131	0.02475	0.02688	0.04749	0.0487
24.1187	0.02478	0.02689	0.04758	0.04879
24.1242	0.02481	0.02691	0.04767	0.04887
24.1298	0.02485	0.02692	0.04775	0.04895
24.1354	0.02488	0.02694	0.04784	0.04904
24.141	0.02491	0.02695	0.04792	0.04912
24.1466	0.02495	0.02696	0.04801	0.0492
24.1521	0.02498	0.02697	0.04809	0.04928
24.1577	0.02502	0.02699	0.04817	0.04936
24.1633	0.02505	0.027	0.04826	0.04944
24.1689	0.02509	0.02701	0.04834	0.04952
24.1745	0.02512	0.02702	0.04842	0.0496
24.18	0.02516	0.02703	0.0485	0.04967
24.1856	0.02519	0.02704	0.04858	0.04975
24.1912	0.02523	0.02705	0.04866	0.04982
24.1968	0.02526	0.02706	0.04874	0.0499
24.2024	0.0253	0.02707	0.04882	0.04997
24.2079	0.02534	0.02708	0.0489	0.05004
24.2135	0.02537	0.02709	0.04898	0.05011
24.2191	0.02541	0.0271	0.04905	0.05019
24.2247	0.02544	0.02711	0.04913	0.05026
24.2303	0.02548	0.02712	0.04921	0.05032
24.2358	0.02552	0.02713	0.04928	0.05039
24.2414	0.02555	0.02714	0.04936	0.05046
24.247	0.02559	0.02715	0.04943	0.05053
24.2526	0.02563	0.02716	0.0495	0.05059
24.2582	0.02567	0.02717	0.04958	0.05066
24.2637	0.0257	0.02718	0.04965	0.05072
24.2693	0.02574	0.0272	0.04972	0.05078
24.2749	0.02578	0.02721	0.04979	0.05085
24.2805	0.02581	0.02722	0.04986	0.05091
24.2861	0.02585	0.02723	0.04993	0.05097
24.2916	0.02589	0.02724	0.05	0.05103
24.2972	0.02593	0.02726	0.05007	0.05109
24.3028	0.02596	0.02727	0.05014	0.05114
24.3084	0.026	0.02728	0.05021	0.0512
24.314	0.02604	0.0273	0.05028	0.05126
24.3195	0.02608	0.02731	0.05034	0.05131
24.3251	0.02611	0.02733	0.05041	0.05137
24.3307	0.02615	0.02734	0.05047	0.05142
24.3363	0.02619	0.02736	0.05054	0.05147
24.3419	0.02623	0.02737	0.0506	0.05153
24.3475	0.02626	0.02739	0.05066	0.05158
24.353	0.0263	0.02741	0.05073	0.05163
24.3586	0.02634	0.02742	0.05079	0.05168
24.3642	0.02638	0.02744	0.05085	0.05173
24.3698	0.02641	0.02746	0.05091	0.05177
24.3754	0.02645	0.02748	0.05097	0.05182
24.3809	0.02649	0.0275	0.05103	0.05187
24.3865	0.02653	0.02752	0.05109	0.05191
24.3921	0.02656	0.02754	0.05114	0.05196
24.3977	0.0266	0.02756	0.0512	0.052
24.4033	0.02664	0.02758	0.05126	0.05205
24.4089	0.02668	0.0276	0.05131	0.05209
24.4144	0.02671	0.02762	0.05137	0.05213
24.42	0.02675	0.02764	0.05142	0.05217
24.4256	0.02679	0.02766	0.05148	0.05222
24.4312	0.02683	0.02769	0.05153	0.05226
24.4368	0.02686	0.02771	0.05158	0.0523
24.4424	0.0269	0.02773	0.05164	0.05233
24.4479	0.02694	0.02775	0.05169	0.05237
24.4535	0.02698	0.02778	0.05174	0.05241
24.4591	0.02701	0.0278	0.05179	0.05245
24.4647	0.02705	0.02783	0.05184	0.05248
24.4703	0.02709	0.02785	0.05189	0.05252
24.4759	0.02713	0.02787	0.05194	0.05256
24.4814	0.02717	0.0279	0.05199	0.05259
24.487	0.0272	0.02792	0.05203	0.05263
24.4926	0.02724	0.02795	0.05208	0.05266
24.4982	0.02728	0.02797	0.05213	0.05269
24.5038	0.02732	0.028	0.05217	0.05273
24.5093	0.02736	0.02802	0.05222	0.05276
24.5149	0.0274	0.02805	0.05226	0.05279
24.5205	0.02744	0.02808	0.05231	0.05282
24.5261	0.02748	0.0281	0.05235	0.05286
24.5317	0.02752	0.02813	0.0524	0.05289
24.5373	0.02756	0.02815	0.05244	0.05292
24.5428	0.0276	0.02818	0.05248	0.05295
24.5484	0.02765	0.02821	0.05252	0.05298
24.554	0.02769	0.02823	0.05257	0.05301
24.5596	0.02773	0.02826	0.05261	0.05304
24.5652	0.02778	0.02829	0.05265	0.05307
24.5708	0.02782	0.02831	0.05269	0.0531
24.5763	0.02786	0.02834	0.05273	0.05313
24.5819	0.02791	0.02837	0.05277	0.05315
24.5875	0.02796	0.0284	0.05281	0.05318
24.5931	0.028	0.02842	0.05285	0.05321
24.5987	0.02805	0.02845	0.05289	0.05324
24.6043	0.0281	0.02848	0.05293	0.05327
24.6099	0.02815	0.02851	0.05296	0.0533
24.6154	0.0282	0.02854	0.053	0.05332
24.621	0.02825	0.02857	0.05304	0.05335
24.6266	0.0283	0.02859	0.05308	0.05338
24.6322	0.02836	0.02862	0.05311	0.05341
24.6378	0.02841	0.02865	0.05315	0.05344
24.6434	0.02846	0.02868	0.05319	0.05346
24.6489	0.02852	0.02871	0.05322	0.05349
24.6545	0.02857	0.02874	0.05326	0.05352
24.6601	0.02863	0.02877	0.0533	0.05355
24.6657	0.02869	0.0288	0.05333	0.05357
24.6713	0.02874	0.02883	0.05337	0.0536
24.6769	0.0288	0.02886	0.0534	0.05363
24.6824	0.02886	0.02889	0.05344	0.05366
24.688	0.02892	0.02893	0.05347	0.05369
24.6936	0.02898	0.02896	0.05351	0.05372
24.6992	0.02904	0.02899	0.05354	0.05374
24.7048	0.0291	0.02902	0.05358	0.05377
24.7104	0.02916	0.02905	0.05361	0.0538
24.7159	0.02922	0.02909	0.05364	0.05383
24.7215	0.02928	0.02912	0.05368	0.05386
24.7271	0.02934	0.02916	0.05371	0.05389
24.7327	0.0294	0.02919	0.05375	0.05392
24.7383	0.02946	0.02922	0.05378	0.05395
24.7439	0.02952	0.02926	0.05382	0.05398
24.7494	0.02958	0.0293	0.05385	0.05401
24.755	0.02964	0.02933	0.05388	0.05404
24.7606	0.0297	0.02937	0.05392	0.05407
24.7662	0.02975	0.02941	0.05395	0.0541
24.7718	0.02981	0.02944	0.05399	0.05413
24.7774	0.02987	0.02948	0.05402	0.05417
24.783	0.02992	0.02952	0.05405	0.0542
24.7886	0.02998	0.02956	0.05409	0.05423
24.7941	0.03003	0.0296	0.05412	0.05426
24.7997	0.03008	0.02964	0.05416	0.0543
24.8053	0.03013	0.02968	0.05419	0.05433
24.8109	0.03019	0.02973	0.05422	0.05437
24.8165	0.03024	0.02977	0.05426	0.0544
24.8221	0.03028	0.02981	0.05429	0.05444
24.8276	0.03033	0.02985	0.05433	0.05447
24.8332	0.03038	0.0299	0.05436	0.05451
24.8388	0.03042	0.02994	0.0544	0.05454
24.8444	0.03047	0.02999	0.05443	0.05458
24.85	0.03051	0.03004	0.05447	0.05462
24.8556	0.03055	0.03008	0.0545	0.05465
24.8611	0.03059	0.03013	0.05454	0.05469
24.8667	0.03063	0.03018	0.05458	0.05473
24.8723	0.03067	0.03023	0.05461	0.05477
24.8779	0.0307	0.03028	0.05465	0.05481
24.8835	0.03074	0.03033	0.05468	0.05485
24.8891	0.03077	0.03038	0.05472	0.05489
24.8947	0.0308	0.03043	0.05476	0.05493
24.9002	0.03083	0.03048	0.05479	0.05497
24.9058	0.03086	0.03053	0.05483	0.05501
24.9114	0.03089	0.03059	0.05487	0.05506
24.917	0.03092	0.03064	0.05491	0.0551
24.9226	0.03094	0.0307	0.05495	0.05514
24.9282	0.03097	0.03075	0.05498	0.05519
24.9338	0.03099	0.03081	0.05502	0.05523
24.9393	0.03101	0.03087	0.05506	0.05528
24.9449	0.03104	0.03093	0.0551	0.05532
24.9505	0.03106	0.03098	0.05514	0.05537
24.9561	0.03107	0.03104	0.05518	0.05541
24.9617	0.03109	0.03111	0.05522	0.05546
24.9673	0.03111	0.03117	0.05526	0.05551
24.9729	0.03113	0.03123	0.05531	0.05556
24.9784	0.03114	0.03129	0.05535	0.05561
24.984	0.03116	0.03136	0.05539	0.05566
24.9896	0.03117	0.03143	0.05543	0.05571
24.9952	0.03118	0.0315	0.05548	0.05576
25.0008	0.0312	0.03156	0.05552	0.05581
25.0064	0.03121	0.03164	0.05556	0.05586
25.0119	0.03122	0.03171	0.05561	0.05591
25.0175	0.03123	0.03178	0.05565	0.05597
25.0231	0.03124	0.03186	0.0557	0.05602
25.0287	0.03125	0.03194	0.05574	0.05607
25.0343	0.03126	0.03202	0.05579	0.05613
25.0399	0.03127	0.0321	0.05584	0.05618
25.0455	0.03128	0.03218	0.05588	0.05624
25.0511	0.03128	0.03227	0.05593	0.0563
25.0566	0.03129	0.03235	0.05598	0.05635
25.0622	0.0313	0.03244	0.05603	0.05641
25.0678	0.03131	0.03253	0.05608	0.05647
25.0734	0.03131	0.03263	0.05613	0.05653
25.079	0.03132	0.03272	0.05618	0.05659
25.0846	0.03133	0.03282	0.05623	0.05665
25.0902	0.03134	0.03292	0.05628	0.05671
25.0957	0.03134	0.03302	0.05633	0.05677
25.1013	0.03135	0.03312	0.05639	0.05683
25.1069	0.03135	0.03322	0.05644	0.05689
25.1125	0.03136	0.03333	0.05649	0.05696
25.1181	0.03137	0.03343	0.05655	0.05702
25.1237	0.03137	0.03354	0.0566	0.05709
25.1292	0.03138	0.03365	0.05666	0.05715
25.1348	0.03139	0.03376	0.05672	0.05722
25.1404	0.03139	0.03387	0.05677	0.05728
25.146	0.0314	0.03398	0.05683	0.05735
25.1516	0.03141	0.03409	0.05689	0.05742
25.1572	0.03142	0.0342	0.05695	0.05748
25.1628	0.03142	0.03432	0.05701	0.05755
25.1684	0.03143	0.03443	0.05707	0.05762
25.1739	0.03144	0.03454	0.05713	0.05769
25.1795	0.03145	0.03465	0.05719	0.05776
25.1851	0.03145	0.03477	0.05725	0.05783
25.1907	0.03146	0.03488	0.05731	0.05791
25.1963	0.03147	0.03499	0.05738	0.05798
25.2019	0.03148	0.03511	0.05744	0.05805
25.2075	0.03149	0.03522	0.05751	0.05812
25.213	0.0315	0.03533	0.05757	0.0582
25.2186	0.03151	0.03544	0.05764	0.05827
25.2242	0.03152	0.03555	0.05771	0.05835
25.2298	0.03153	0.03566	0.05777	0.05843
25.2354	0.03154	0.03576	0.05784	0.0585
25.241	0.03155	0.03587	0.05791	0.05858
25.2465	0.03156	0.03598	0.05798	0.05866
25.2521	0.03157	0.03608	0.05805	0.05874
25.2577	0.03158	0.03619	0.05812	0.05882
25.2633	0.03159	0.03629	0.05819	0.0589
25.2689	0.0316	0.03639	0.05827	0.05898
25.2745	0.03161	0.03649	0.05834	0.05906
25.2801	0.03162	0.03659	0.05841	0.05914
25.2856	0.03163	0.03669	0.05849	0.05922
25.2912	0.03165	0.03678	0.05856	0.0593
25.2968	0.03166	0.03688	0.05864	0.05938
25.3024	0.03167	0.03697	0.05871	0.05947
25.308	0.03168	0.03706	0.05879	0.05955
25.3136	0.03169	0.03716	0.05887	0.05963
25.3192	0.03171	0.03725	0.05894	0.05972
25.3247	0.03172	0.03734	0.05902	0.0598
25.3303	0.03173	0.03742	0.0591	0.05989
25.3359	0.03174	0.03751	0.05918	0.05997
25.3415	0.03176	0.0376	0.05926	0.06006
25.3471	0.03177	0.03768	0.05934	0.06014
25.3527	0.03178	0.03777	0.05942	0.06023
25.3583	0.03179	0.03785	0.0595	0.06031
25.3638	0.03181	0.03793	0.05958	0.0604
25.3694	0.03182	0.03801	0.05966	0.06049
25.375	0.03183	0.03809	0.05974	0.06057
25.3806	0.03184	0.03817	0.05982	0.06066
25.3862	0.03185	0.03825	0.0599	0.06075
25.3918	0.03187	0.03833	0.05998	0.06083
25.3973	0.03188	0.03841	0.06007	0.06092
25.4029	0.03189	0.03849	0.06015	0.06101
25.4085	0.0319	0.03857	0.06023	0.0611
25.4141	0.03191	0.03865	0.06031	0.06119
25.4197	0.03192	0.03872	0.0604	0.06127
25.4253	0.03193	0.0388	0.06048	0.06136
25.4309	0.03195	0.03888	0.06056	0.06145
25.4365	0.03196	0.03896	0.06065	0.06154
25.442	0.03197	0.03903	0.06073	0.06163
25.4476	0.03198	0.03911	0.06082	0.06171
25.4532	0.03199	0.03919	0.0609	0.0618
25.4588	0.032	0.03926	0.06099	0.06189
25.4644	0.03201	0.03934	0.06107	0.06198
25.47	0.03202	0.03942	0.06116	0.06207
25.4755	0.03203	0.0395	0.06124	0.06216
25.4811	0.03203	0.03958	0.06133	0.06224
25.4867	0.03204	0.03966	0.06141	0.06233
25.4923	0.03205	0.03973	0.0615	0.06242
25.4979	0.03206	0.03981	0.06159	0.06251
25.5035	0.03207	0.03989	0.06167	0.0626
25.5091	0.03208	0.03997	0.06176	0.06269
25.5146	0.03209	0.04005	0.06184	0.06278
25.5202	0.03209	0.04013	0.06193	0.06287
25.5258	0.0321	0.04021	0.06202	0.06296
25.5314	0.03211	0.04029	0.06211	0.06305
25.537	0.03212	0.04038	0.06219	0.06313
25.5426	0.03213	0.04046	0.06228	0.06322
25.5482	0.03213	0.04054	0.06237	0.06331
25.5537	0.03214	0.04062	0.06245	0.0634
25.5593	0.03215	0.0407	0.06254	0.06349
25.5649	0.03216	0.04079	0.06263	0.06358
25.5705	0.03216	0.04087	0.06271	0.06367
25.5761	0.03217	0.04095	0.0628	0.06375
25.5817	0.03218	0.04103	0.06289	0.06384
25.5873	0.03218	0.04112	0.06297	0.06393
25.5928	0.03219	0.0412	0.06306	0.06401
25.5984	0.0322	0.04128	0.06314	0.0641
25.604	0.03221	0.04137	0.06323	0.06419
25.6096	0.03221	0.04145	0.06331	0.06427
25.6152	0.03222	0.04153	0.0634	0.06436
25.6208	0.03223	0.04162	0.06348	0.06444
25.6263	0.03224	0.0417	0.06356	0.06452
25.6319	0.03225	0.04178	0.06365	0.06461
25.6375	0.03225	0.04186	0.06373	0.06469
25.6431	0.03226	0.04195	0.06381	0.06477
25.6487	0.03227	0.04203	0.06389	0.06485
25.6543	0.03228	0.04211	0.06397	0.06493
25.6599	0.03229	0.04219	0.06405	0.06501
25.6654	0.0323	0.04227	0.06413	0.06509
25.671	0.03231	0.04235	0.0642	0.06516
25.6766	0.03232	0.04243	0.06428	0.06524
25.6822	0.03232	0.04251	0.06435	0.06531
25.6878	0.03233	0.04259	0.06443	0.06539
25.6934	0.03234	0.04267	0.0645	0.06546
25.6989	0.03235	0.04275	0.06457	0.06553
25.7045	0.03237	0.04283	0.06464	0.0656
25.7101	0.03238	0.0429	0.06471	0.06567
25.7157	0.03239	0.04298	0.06478	0.06574
25.7213	0.0324	0.04306	0.06485	0.06581
25.7269	0.03241	0.04313	0.06492	0.06587
25.7325	0.03242	0.04321	0.06498	0.06594
25.7381	0.03243	0.04328	0.06505	0.066
25.7436	0.03244	0.04336	0.06511	0.06607
25.7492	0.03246	0.04343	0.06518	0.06613
25.7548	0.03247	0.04351	0.06524	0.06619
25.7604	0.03248	0.04358	0.0653	0.06625
25.766	0.0325	0.04365	0.06536	0.06631
25.7716	0.03251	0.04372	0.06542	0.06636
25.7771	0.03252	0.04379	0.06548	0.06642
25.7827	0.03254	0.04386	0.06553	0.06648
25.7883	0.03255	0.04393	0.06559	0.06653
25.7939	0.03257	0.044	0.06564	0.06658
25.7995	0.03258	0.04407	0.0657	0.06664
25.8051	0.03259	0.04414	0.06575	0.06669
25.8106	0.03261	0.04421	0.0658	0.06674
25.8162	0.03262	0.04427	0.06585	0.06679
25.8218	0.03264	0.04434	0.06591	0.06684
25.8274	0.03266	0.04441	0.06595	0.06688
25.833	0.03267	0.04447	0.066	0.06693
25.8386	0.03269	0.04454	0.06605	0.06698
25.8442	0.0327	0.04461	0.0661	0.06702
25.8497	0.03272	0.04467	0.06615	0.06707
25.8553	0.03273	0.04474	0.06619	0.06711
25.8609	0.03275	0.0448	0.06624	0.06715
25.8665	0.03277	0.04486	0.06628	0.0672
25.8721	0.03278	0.04493	0.06633	0.06724
25.8777	0.0328	0.04499	0.06637	0.06728
25.8833	0.03282	0.04506	0.06641	0.06732
25.8888	0.03283	0.04512	0.06645	0.06736
25.8944	0.03285	0.04518	0.0665	0.0674
25.9	0.03287	0.04524	0.06654	0.06744
25.9056	0.03288	0.04531	0.06658	0.06747
25.9112	0.0329	0.04537	0.06662	0.06751
25.9168	0.03292	0.04543	0.06666	0.06755
25.9224	0.03293	0.04549	0.0667	0.06758
25.9279	0.03295	0.04556	0.06673	0.06762
25.9335	0.03297	0.04562	0.06677	0.06766
25.9391	0.03298	0.04568	0.06681	0.06769
25.9447	0.033	0.04574	0.06685	0.06772
25.9503	0.03302	0.0458	0.06689	0.06776
25.9559	0.03303	0.04586	0.06692	0.06779
25.9614	0.03305	0.04593	0.06696	0.06782
25.967	0.03306	0.04599	0.06699	0.06786
25.9726	0.03308	0.04605	0.06703	0.06789
25.9782	0.0331	0.04611	0.06706	0.06792
25.9838	0.03311	0.04617	0.0671	0.06795
25.9894	0.03313	0.04623	0.06713	0.06798
25.9949	0.03314	0.04629	0.06717	0.06801
26.0005	0.03316	0.04635	0.0672	0.06804
26.0061	0.03317	0.04641	0.06723	0.06807
26.0117	0.03319	0.04647	0.06726	0.0681
26.0173	0.03321	0.04653	0.0673	0.06813
26.0229	0.03322	0.04659	0.06733	0.06816
26.0285	0.03324	0.04665	0.06736	0.06819
26.034	0.03325	0.04671	0.06739	0.06821
26.0396	0.03326	0.04677	0.06742	0.06824
26.0452	0.03328	0.04683	0.06745	0.06827
26.0508	0.03329	0.04689	0.06748	0.06829
26.0564	0.03331	0.04695	0.06751	0.06832
26.062	0.03332	0.04701	0.06754	0.06834
26.0676	0.03334	0.04707	0.06756	0.06837
26.0731	0.03335	0.04713	0.06759	0.06839
26.0787	0.03336	0.04719	0.06762	0.06842
26.0843	0.03338	0.04725	0.06764	0.06844
26.0899	0.03339	0.0473	0.06767	0.06846
26.0955	0.0334	0.04736	0.06769	0.06849
26.1011	0.03342	0.04742	0.06772	0.06851
26.1066	0.03343	0.04748	0.06774	0.06853
26.1122	0.03344	0.04753	0.06777	0.06855
26.1178	0.03346	0.04759	0.06779	0.06857
26.1234	0.03347	0.04765	0.06781	0.06859
26.129	0.03348	0.0477	0.06783	0.06861
26.1346	0.03349	0.04776	0.06785	0.06863
26.1402	0.03351	0.04781	0.06787	0.06864
26.1457	0.03352	0.04787	0.06789	0.06866
26.1513	0.03353	0.04792	0.06791	0.06868
26.1569	0.03354	0.04798	0.06793	0.06869
26.1625	0.03356	0.04803	0.06795	0.06871
26.1681	0.03357	0.04809	0.06797	0.06872
26.1737	0.03358	0.04814	0.06798	0.06874
26.1793	0.03359	0.04819	0.068	0.06875
26.1848	0.03361	0.04825	0.06802	0.06877
26.1904	0.03362	0.0483	0.06803	0.06878
26.196	0.03363	0.04835	0.06805	0.06879
26.2016	0.03364	0.0484	0.06806	0.0688
26.2072	0.03365	0.04846	0.06807	0.06881
26.2128	0.03366	0.04851	0.06808	0.06882
26.2184	0.03368	0.04856	0.0681	0.06883
26.2239	0.03369	0.04861	0.06811	0.06884
26.2295	0.0337	0.04866	0.06812	0.06885
26.2351	0.03371	0.04871	0.06813	0.06886
26.2407	0.03372	0.04876	0.06814	0.06887
26.2463	0.03374	0.04881	0.06814	0.06888
26.2519	0.03375	0.04885	0.06815	0.06888
26.2574	0.03376	0.0489	0.06816	0.06889
26.263	0.03377	0.04895	0.06817	0.0689
26.2686	0.03378	0.049	0.06817	0.0689
26.2742	0.0338	0.04905	0.06818	0.06891
26.2798	0.03381	0.04909	0.06819	0.06891
26.2854	0.03382	0.04914	0.06819	0.06892
26.291	0.03383	0.04919	0.06819	0.06892
26.2965	0.03385	0.04923	0.0682	0.06892
26.3021	0.03386	0.04928	0.0682	0.06893
26.3077	0.03387	0.04932	0.0682	0.06893
26.3133	0.03389	0.04937	0.06821	0.06893
26.3189	0.0339	0.04941	0.06821	0.06893
26.3245	0.03391	0.04946	0.06821	0.06894
26.3301	0.03393	0.0495	0.06821	0.06894
26.3357	0.03394	0.04955	0.06821	0.06894
26.3412	0.03395	0.04959	0.06821	0.06894
26.3468	0.03397	0.04964	0.06821	0.06894
26.3524	0.03398	0.04968	0.06821	0.06894
26.358	0.034	0.04972	0.06821	0.06894
26.3636	0.03401	0.04977	0.06821	0.06894
26.3692	0.03402	0.04981	0.06821	0.06894
26.3748	0.03404	0.04985	0.06821	0.06894
26.3803	0.03405	0.0499	0.06821	0.06894
26.3859	0.03406	0.04994	0.0682	0.06894
26.3915	0.03408	0.04998	0.0682	0.06894
26.3971	0.03409	0.05002	0.0682	0.06894
26.4027	0.03411	0.05007	0.0682	0.06893
26.4083	0.03412	0.05011	0.06819	0.06893
26.4139	0.03413	0.05015	0.06819	0.06893
26.4195	0.03414	0.05019	0.06819	0.06893
26.425	0.03416	0.05023	0.06818	0.06893
26.4306	0.03417	0.05028	0.06818	0.06893
26.4362	0.03418	0.05032	0.06818	0.06893
26.4418	0.03419	0.05036	0.06817	0.06892
26.4474	0.0342	0.0504	0.06817	0.06892
26.453	0.03421	0.05044	0.06816	0.06892
26.4585	0.03422	0.05048	0.06816	0.06892
26.4641	0.03423	0.05053	0.06816	0.06892
26.4697	0.03424	0.05057	0.06815	0.06891
26.4753	0.03425	0.05061	0.06815	0.06891
26.4809	0.03426	0.05065	0.06814	0.06891
26.4865	0.03427	0.05069	0.06814	0.06891
26.4921	0.03428	0.05073	0.06813	0.06891
26.4977	0.03428	0.05077	0.06813	0.06891
26.5033	0.03429	0.05081	0.06812	0.0689
26.5088	0.0343	0.05086	0.06812	0.0689
26.5144	0.0343	0.0509	0.06811	0.0689
26.52	0.03431	0.05094	0.06811	0.0689
26.5256	0.03431	0.05098	0.0681	0.0689
26.5312	0.03431	0.05102	0.0681	0.0689
26.5368	0.03432	0.05106	0.06809	0.06889
26.5424	0.03432	0.0511	0.06809	0.06889
26.5479	0.03432	0.05114	0.06808	0.06889
26.5535	0.03432	0.05118	0.06808	0.06889
26.5591	0.03432	0.05122	0.06807	0.06889
26.5647	0.03432	0.05127	0.06807	0.06889
26.5703	0.03432	0.05131	0.06806	0.06889
26.5759	0.03432	0.05135	0.06806	0.06889
26.5815	0.03432	0.05139	0.06805	0.06889
26.5871	0.03431	0.05143	0.06805	0.06888
26.5926	0.03431	0.05147	0.06804	0.06888
26.5982	0.03431	0.05151	0.06804	0.06888
26.6038	0.0343	0.05155	0.06803	0.06888
26.6094	0.0343	0.05159	0.06803	0.06888
26.615	0.0343	0.05163	0.06802	0.06888
26.6206	0.03429	0.05167	0.06802	0.06888
26.6262	0.03428	0.05171	0.06802	0.06888
26.6318	0.03428	0.05175	0.06801	0.06888
26.6374	0.03427	0.0518	0.06801	0.06888
26.6429	0.03426	0.05184	0.068	0.06888
26.6485	0.03426	0.05188	0.068	0.06888
26.6541	0.03425	0.05192	0.06799	0.06888
26.6597	0.03424	0.05196	0.06799	0.06888
26.6653	0.03423	0.052	0.06798	0.06888
26.6709	0.03423	0.05204	0.06798	0.06888
26.6765	0.03422	0.05208	0.06798	0.06888
26.6821	0.03421	0.05212	0.06797	0.06888
26.6876	0.0342	0.05216	0.06797	0.06888
26.6932	0.03419	0.0522	0.06796	0.06888
26.6988	0.03418	0.05224	0.06796	0.06888
26.7044	0.03417	0.05228	0.06796	0.06888
26.71	0.03416	0.05232	0.06795	0.06889
26.7156	0.03415	0.05236	0.06795	0.06889
26.7212	0.03414	0.0524	0.06795	0.06889
26.7268	0.03413	0.05244	0.06794	0.06889
26.7324	0.03412	0.05248	0.06794	0.06889
26.7379	0.03411	0.05252	0.06794	0.06889
26.7435	0.0341	0.05256	0.06793	0.06889
26.7491	0.03409	0.05259	0.06793	0.06889
26.7547	0.03408	0.05263	0.06793	0.06889
26.7603	0.03407	0.05267	0.06792	0.0689
26.7659	0.03406	0.05271	0.06792	0.0689
26.7715	0.03405	0.05275	0.06792	0.0689
26.7771	0.03404	0.05279	0.06792	0.0689
26.7827	0.03404	0.05283	0.06791	0.0689
26.7882	0.03403	0.05287	0.06791	0.0689
26.7938	0.03402	0.05291	0.06791	0.06891
26.7994	0.03401	0.05295	0.06791	0.06891
26.805	0.034	0.05298	0.06791	0.06891
26.8106	0.03399	0.05302	0.06791	0.06891
26.8162	0.03398	0.05306	0.0679	0.06891
26.8218	0.03397	0.0531	0.0679	0.06892
26.8274	0.03396	0.05314	0.0679	0.06892
26.833	0.03396	0.05318	0.0679	0.06892
26.8386	0.03395	0.05322	0.0679	0.06893
26.8441	0.03394	0.05325	0.0679	0.06893
26.8497	0.03393	0.05329	0.0679	0.06893
26.8553	0.03392	0.05333	0.0679	0.06893
26.8609	0.03392	0.05337	0.0679	0.06894
26.8665	0.03391	0.05341	0.0679	0.06894
26.8721	0.0339	0.05344	0.0679	0.06894
26.8777	0.0339	0.05348	0.0679	0.06895
26.8833	0.03389	0.05352	0.06791	0.06895
26.8889	0.03388	0.05356	0.06791	0.06896
26.8944	0.03388	0.05359	0.06791	0.06896
26.9	0.03387	0.05363	0.06791	0.06896
26.9056	0.03386	0.05367	0.06791	0.06897
26.9112	0.03386	0.05371	0.06792	0.06897
26.9168	0.03385	0.05374	0.06792	0.06898
26.9224	0.03385	0.05378	0.06792	0.06898
26.928	0.03384	0.05382	0.06793	0.06899
26.9336	0.03384	0.05385	0.06793	0.06899
26.9392	0.03383	0.05389	0.06793	0.069
26.9448	0.03383	0.05393	0.06794	0.069
26.9504	0.03382	0.05397	0.06794	0.06901
26.956	0.03382	0.054	0.06795	0.06901
26.9615	0.03381	0.05404	0.06795	0.06902
26.9671	0.03381	0.05407	0.06796	0.06903
26.9727	0.0338	0.05411	0.06796	0.06903
26.9783	0.0338	0.05415	0.06797	0.06904
26.9839	0.03379	0.05418	0.06798	0.06905
26.9895	0.03379	0.05422	0.06798	0.06905
26.9951	0.03378	0.05426	0.06799	0.06906
27.0007	0.03378	0.05429	0.068	0.06907
27.0063	0.03377	0.05433	0.068	0.06907
27.0119	0.03377	0.05436	0.06801	0.06908
27.0175	0.03377	0.0544	0.06802	0.06909
27.0231	0.03376	0.05443	0.06803	0.0691
27.0286	0.03376	0.05447	0.06804	0.06911
27.0342	0.03375	0.05451	0.06805	0.06911
27.0398	0.03375	0.05454	0.06806	0.06912
27.0454	0.03374	0.05458	0.06807	0.06913
27.051	0.03374	0.05461	0.06808	0.06914
27.0566	0.03373	0.05465	0.06809	0.06915
27.0622	0.03373	0.05468	0.0681	0.06916
27.0678	0.03373	0.05472	0.06811	0.06917
27.0734	0.03372	0.05475	0.06812	0.06918
27.079	0.03372	0.05478	0.06813	0.06919
27.0846	0.03371	0.05482	0.06815	0.0692
27.0902	0.03371	0.05485	0.06816	0.06921
27.0958	0.0337	0.05489	0.06817	0.06922
27.1014	0.0337	0.05492	0.06819	0.06924
27.107	0.03369	0.05495	0.0682	0.06925
27.1125	0.03369	0.05499	0.06821	0.06926
27.1181	0.03368	0.05502	0.06823	0.06927
27.1237	0.03368	0.05506	0.06824	0.06928
27.1293	0.03367	0.05509	0.06826	0.0693
27.1349	0.03367	0.05512	0.06828	0.06931
27.1405	0.03366	0.05515	0.06829	0.06932
27.1461	0.03366	0.05519	0.06831	0.06934
27.1517	0.03365	0.05522	0.06833	0.06935
27.1573	0.03365	0.05525	0.06835	0.06937
27.1629	0.03364	0.05528	0.06836	0.06938
27.1685	0.03363	0.05532	0.06838	0.0694
27.1741	0.03363	0.05535	0.0684	0.06942
27.1797	0.03362	0.05538	0.06842	0.06943
27.1853	0.03362	0.05541	0.06844	0.06945
27.1909	0.03361	0.05544	0.06847	0.06947
27.1964	0.03361	0.05548	0.06849	0.06949
27.202	0.0336	0.05551	0.06851	0.06951
27.2076	0.0336	0.05554	0.06854	0.06953
27.2132	0.03359	0.05557	0.06856	0.06955
27.2188	0.03358	0.0556	0.06859	0.06957
27.2244	0.03358	0.05563	0.06861	0.06959
27.23	0.03357	0.05566	0.06864	0.06962
27.2356	0.03357	0.05569	0.06867	0.06964
27.2412	0.03356	0.05572	0.0687	0.06966
27.2468	0.03356	0.05575	0.06873	0.06969
27.2524	0.03355	0.05578	0.06876	0.06972
27.258	0.03355	0.05581	0.06879	0.06974
27.2636	0.03354	0.05584	0.06882	0.06977
27.2692	0.03354	0.05587	0.06885	0.0698
27.2748	0.03353	0.0559	0.06888	0.06982
27.2804	0.03352	0.05593	0.06891	0.06985
27.286	0.03352	0.05595	0.06895	0.06988
27.2916	0.03351	0.05598	0.06898	0.06991
27.2972	0.03351	0.05601	0.06901	0.06994
27.3028	0.0335	0.05604	0.06905	0.06997
27.3084	0.0335	0.05607	0.06908	0.07
27.3139	0.0335	0.0561	0.06911	0.07002
27.3195	0.03349	0.05612	0.06915	0.07005
27.3251	0.03349	0.05615	0.06918	0.07008
27.3307	0.03348	0.05618	0.06921	0.07011
27.3363	0.03348	0.05621	0.06924	0.07014
27.3419	0.03347	0.05623	0.06927	0.07016
27.3475	0.03347	0.05626	0.0693	0.07019
27.3531	0.03347	0.05629	0.06933	0.07021
27.3587	0.03346	0.05632	0.06936	0.07023
27.3643	0.03346	0.05634	0.06939	0.07026
27.3699	0.03346	0.05637	0.06941	0.07028
27.3755	0.03345	0.0564	0.06944	0.0703
27.3811	0.03345	0.05642	0.06946	0.07032
27.3867	0.03345	0.05645	0.06949	0.07034
27.3923	0.03344	0.05648	0.06951	0.07035
27.3979	0.03344	0.0565	0.06953	0.07037
27.4035	0.03344	0.05653	0.06955	0.07038
27.4091	0.03343	0.05655	0.06956	0.07039
27.4147	0.03343	0.05658	0.06958	0.07041
27.4203	0.03343	0.0566	0.06959	0.07041
27.4259	0.03343	0.05663	0.0696	0.07042
27.4315	0.03343	0.05666	0.06961	0.07043
27.4371	0.03342	0.05668	0.06962	0.07043
27.4427	0.03342	0.05671	0.06963	0.07044
27.4483	0.03342	0.05673	0.06964	0.07044
27.4539	0.03342	0.05676	0.06964	0.07044
27.4595	0.03342	0.05678	0.06964	0.07044
27.4651	0.03342	0.05681	0.06964	0.07043
27.4707	0.03342	0.05683	0.06964	0.07043
27.4763	0.03342	0.05686	0.06964	0.07042
27.4819	0.03342	0.05688	0.06964	0.07041
27.4875	0.03341	0.05691	0.06963	0.0704
27.4931	0.03341	0.05693	0.06963	0.07039
27.4987	0.03341	0.05696	0.06962	0.07038
27.5043	0.03341	0.05698	0.06961	0.07037
27.5099	0.03341	0.057	0.0696	0.07036
27.5155	0.03341	0.05703	0.06959	0.07034
27.5211	0.03341	0.05705	0.06957	0.07032
27.5267	0.03342	0.05708	0.06956	0.07031
27.5323	0.03342	0.0571	0.06954	0.07029
27.5379	0.03342	0.05713	0.06953	0.07027
27.5435	0.03342	0.05715	0.06951	0.07025
27.5491	0.03342	0.05717	0.06949	0.07023
27.5547	0.03342	0.0572	0.06947	0.07021
27.5603	0.03342	0.05722	0.06945	0.07018
27.5659	0.03342	0.05725	0.06943	0.07016
27.5715	0.03343	0.05727	0.06941	0.07014
27.5771	0.03343	0.05729	0.06939	0.07011
27.5827	0.03343	0.05732	0.06937	0.07009
27.5883	0.03343	0.05734	0.06935	0.07006
27.5939	0.03343	0.05736	0.06932	0.07004
27.5995	0.03344	0.05739	0.0693	0.07001
27.6051	0.03344	0.05741	0.06928	0.06999
27.6107	0.03344	0.05743	0.06925	0.06996
27.6163	0.03344	0.05746	0.06923	0.06994
27.6219	0.03345	0.05748	0.0692	0.06991
27.6275	0.03345	0.0575	0.06918	0.06988
27.6331	0.03345	0.05752	0.06916	0.06986
27.6387	0.03346	0.05754	0.06913	0.06983
27.6443	0.03346	0.05757	0.06911	0.06981
27.6499	0.03346	0.05759	0.06908	0.06978
27.6555	0.03347	0.05761	0.06906	0.06976
27.6611	0.03347	0.05763	0.06903	0.06973
27.6667	0.03347	0.05765	0.06901	0.06971
27.6723	0.03348	0.05767	0.06899	0.06968
27.6779	0.03348	0.05769	0.06896	0.06966
27.6835	0.03349	0.0577	0.06894	0.06963
27.6891	0.03349	0.05772	0.06892	0.06961
27.6947	0.0335	0.05774	0.06889	0.06958
27.7003	0.0335	0.05776	0.06887	0.06956
27.7059	0.03351	0.05777	0.06885	0.06954
27.7115	0.03351	0.05779	0.06882	0.06951
27.7171	0.03352	0.0578	0.0688	0.06949
27.7227	0.03352	0.05782	0.06878	0.06947
27.7283	0.03353	0.05783	0.06876	0.06945
27.7339	0.03353	0.05784	0.06873	0.06942
27.7395	0.03354	0.05786	0.06871	0.0694
27.7451	0.03354	0.05787	0.06869	0.06938
27.7507	0.03355	0.05788	0.06867	0.06936
27.7563	0.03356	0.05789	0.06864	0.06934
27.7619	0.03356	0.0579	0.06862	0.06932
27.7675	0.03357	0.05791	0.0686	0.0693
27.7731	0.03358	0.05791	0.06858	0.06928
27.7787	0.03359	0.05792	0.06856	0.06926
27.7843	0.03359	0.05793	0.06854	0.06924
27.7899	0.0336	0.05793	0.06851	0.06922
27.7955	0.03361	0.05794	0.06849	0.06919
27.8011	0.03362	0.05794	0.06847	0.06917
27.8067	0.03362	0.05795	0.06845	0.06915
27.8123	0.03363	0.05795	0.06843	0.06913
27.8179	0.03364	0.05795	0.0684	0.06911
27.8235	0.03365	0.05795	0.06838	0.06909
27.8291	0.03366	0.05795	0.06836	0.06907
27.8347	0.03367	0.05795	0.06834	0.06905
27.8403	0.03368	0.05795	0.06831	0.06903
27.8459	0.03369	0.05795	0.06829	0.06901
27.8515	0.0337	0.05795	0.06827	0.06899
27.8572	0.03371	0.05795	0.06824	0.06897
27.8627	0.03372	0.05795	0.06822	0.06895
27.8684	0.03373	0.05794	0.0682	0.06893
27.874	0.03374	0.05794	0.06817	0.06891
27.8796	0.03375	0.05793	0.06815	0.06888
27.8852	0.03376	0.05793	0.06812	0.06886
27.8908	0.03377	0.05792	0.0681	0.06884
27.8964	0.03378	0.05792	0.06807	0.06882
27.902	0.03379	0.05791	0.06805	0.0688
27.9076	0.0338	0.05791	0.06802	0.06877
27.9132	0.03382	0.0579	0.068	0.06875
27.9188	0.03383	0.05789	0.06797	0.06873
27.9244	0.03384	0.05788	0.06795	0.06871
27.93	0.03385	0.05788	0.06792	0.06868
27.9356	0.03386	0.05787	0.06789	0.06866
27.9412	0.03388	0.05786	0.06787	0.06864
27.9468	0.03389	0.05785	0.06784	0.06861
27.9524	0.0339	0.05784	0.06781	0.06859
27.958	0.03392	0.05783	0.06779	0.06857
27.9636	0.03393	0.05782	0.06776	0.06854
27.9692	0.03394	0.05781	0.06773	0.06852
27.9748	0.03396	0.0578	0.06771	0.0685
27.9805	0.03397	0.05779	0.06768	0.06847
27.986	0.03398	0.05778	0.06765	0.06845
27.9917	0.034	0.05777	0.06762	0.06843
27.9973	0.03401	0.05776	0.0676	0.0684
28.0029	0.03403	0.05775	0.06757	0.06838
28.0085	0.03404	0.05774	0.06754	0.06835
28.0141	0.03406	0.05773	0.06751	0.06833
28.0197	0.03407	0.05772	0.06749	0.06831
28.0253	0.03409	0.05771	0.06746	0.06828
28.0309	0.0341	0.0577	0.06743	0.06826
28.0365	0.03412	0.05768	0.06741	0.06824
28.0421	0.03413	0.05767	0.06738	0.06821
28.0477	0.03415	0.05766	0.06735	0.06819
28.0533	0.03416	0.05765	0.06733	0.06817
28.0589	0.03418	0.05764	0.0673	0.06814
28.0645	0.0342	0.05762	0.06727	0.06812
28.0701	0.03421	0.05761	0.06725	0.0681
28.0757	0.03423	0.0576	0.06722	0.06808
28.0814	0.03425	0.05759	0.0672	0.06805
28.087	0.03426	0.05757	0.06717	0.06803
28.0926	0.03428	0.05756	0.06715	0.06801
28.0982	0.0343	0.05755	0.06712	0.06799
28.1038	0.03431	0.05753	0.0671	0.06797
28.1094	0.03433	0.05752	0.06708	0.06795
28.115	0.03435	0.0575	0.06705	0.06793
28.1206	0.03436	0.05749	0.06703	0.06791
28.1262	0.03438	0.05748	0.06701	0.06789
28.1318	0.0344	0.05746	0.06699	0.06787
28.1374	0.03442	0.05745	0.06696	0.06785
28.143	0.03443	0.05743	0.06694	0.06783
28.1486	0.03445	0.05742	0.06692	0.06781
28.1542	0.03447	0.0574	0.0669	0.06779
28.1598	0.03449	0.05739	0.06688	0.06778
28.1655	0.03451	0.05737	0.06686	0.06776
28.1711	0.03452	0.05735	0.06684	0.06774
28.1767	0.03454	0.05734	0.06682	0.06772
28.1823	0.03456	0.05732	0.0668	0.06771
28.1879	0.03458	0.0573	0.06678	0.06769
28.1935	0.0346	0.05729	0.06677	0.06768
28.1991	0.03462	0.05727	0.06675	0.06766
28.2047	0.03463	0.05725	0.06673	0.06765
28.2103	0.03465	0.05723	0.06672	0.06763
28.2159	0.03467	0.05721	0.0667	0.06762
28.2215	0.03469	0.0572	0.06668	0.0676
28.2271	0.03471	0.05718	0.06667	0.06759
28.2327	0.03473	0.05716	0.06665	0.06758
28.2384	0.03475	0.05714	0.06664	0.06756
28.244	0.03476	0.05712	0.06663	0.06755
28.2496	0.03478	0.0571	0.06661	0.06754
28.2552	0.0348	0.05708	0.0666	0.06753
28.2608	0.03482	0.05706	0.06659	0.06752
28.2664	0.03484	0.05704	0.06657	0.0675
28.272	0.03486	0.05702	0.06656	0.06749
28.2776	0.03488	0.05699	0.06655	0.06748
28.2832	0.0349	0.05697	0.06654	0.06747
28.2888	0.03492	0.05695	0.06653	0.06746
28.2944	0.03494	0.05693	0.06652	0.06745
28.3	0.03495	0.05691	0.06651	0.06744
28.3057	0.03497	0.05688	0.0665	0.06743
28.3113	0.03499	0.05686	0.06649	0.06742
28.3169	0.03501	0.05684	0.06648	0.06742
28.3225	0.03503	0.05681	0.06647	0.06741
28.3281	0.03505	0.05679	0.06646	0.0674
28.3337	0.03507	0.05677	0.06645	0.06739
28.3393	0.03509	0.05674	0.06645	0.06738
28.3449	0.03511	0.05672	0.06644	0.06738
28.3505	0.03513	0.05669	0.06643	0.06737
28.3561	0.03514	0.05667	0.06642	0.06736
28.3617	0.03516	0.05664	0.06642	0.06736
28.3673	0.03518	0.05662	0.06641	0.06735
28.373	0.0352	0.05659	0.06641	0.06734
28.3786	0.03522	0.05657	0.0664	0.06734
28.3842	0.03524	0.05654	0.06639	0.06733
28.3898	0.03526	0.05652	0.06639	0.06733
28.3954	0.03528	0.05649	0.06639	0.06732
28.401	0.03529	0.05646	0.06638	0.06732
28.4066	0.03531	0.05644	0.06638	0.06731
28.4122	0.03533	0.05641	0.06637	0.06731
28.4178	0.03535	0.05639	0.06637	0.0673
28.4234	0.03537	0.05636	0.06637	0.0673
28.4291	0.03539	0.05633	0.06636	0.0673
28.4347	0.0354	0.05631	0.06636	0.06729
28.4403	0.03542	0.05628	0.06636	0.06729
28.4459	0.03544	0.05625	0.06636	0.06729
28.4515	0.03546	0.05623	0.06636	0.06728
28.4571	0.03547	0.0562	0.06636	0.06728
28.4627	0.03549	0.05617	0.06636	0.06728
28.4683	0.03551	0.05615	0.06636	0.06728
28.4739	0.03553	0.05612	0.06636	0.06728
28.4795	0.03555	0.05609	0.06636	0.06728
28.4852	0.03556	0.05606	0.06636	0.06727
28.4908	0.03558	0.05604	0.06636	0.06727
28.4964	0.0356	0.05601	0.06636	0.06727
28.502	0.03561	0.05598	0.06636	0.06727
28.5076	0.03563	0.05596	0.06636	0.06727
28.5132	0.03565	0.05593	0.06637	0.06728
28.5188	0.03566	0.0559	0.06637	0.06728
28.5244	0.03568	0.05587	0.06637	0.06728
28.53	0.0357	0.05585	0.06638	0.06728
28.5357	0.03571	0.05582	0.06638	0.06728
28.5413	0.03573	0.05579	0.06638	0.06728
28.5469	0.03575	0.05577	0.06639	0.06729
28.5525	0.03576	0.05574	0.06639	0.06729
28.5581	0.03578	0.05571	0.0664	0.06729
28.5637	0.03579	0.05569	0.06641	0.0673
28.5693	0.03581	0.05566	0.06641	0.0673
28.5749	0.03583	0.05563	0.06642	0.06731
28.5805	0.03584	0.0556	0.06643	0.06731
28.5861	0.03586	0.05558	0.06643	0.06732
28.5918	0.03587	0.05555	0.06644	0.06732
28.5974	0.03589	0.05552	0.06645	0.06733
28.603	0.0359	0.0555	0.06646	0.06734
28.6086	0.03592	0.05547	0.06647	0.06734
28.6142	0.03593	0.05544	0.06648	0.06735
28.6198	0.03595	0.05542	0.06649	0.06736
28.6254	0.03596	0.05539	0.0665	0.06737
28.631	0.03598	0.05536	0.06651	0.06738
28.6366	0.03599	0.05534	0.06652	0.06738
28.6423	0.036	0.05531	0.06654	0.06739
28.6479	0.03602	0.05528	0.06655	0.0674
28.6535	0.03603	0.05526	0.06656	0.06742
28.6591	0.03604	0.05523	0.06657	0.06743
28.6647	0.03606	0.05521	0.06659	0.06744
28.6703	0.03607	0.05518	0.0666	0.06745
28.6759	0.03608	0.05515	0.06662	0.06746
28.6815	0.0361	0.05513	0.06663	0.06747
28.6871	0.03611	0.0551	0.06665	0.06749
28.6928	0.03612	0.05508	0.06666	0.0675
28.6984	0.03613	0.05505	0.06668	0.06752
28.704	0.03614	0.05503	0.0667	0.06753
28.7096	0.03615	0.055	0.06672	0.06755
28.7152	0.03616	0.05498	0.06673	0.06756
28.7208	0.03617	0.05495	0.06675	0.06758
28.7264	0.03618	0.05493	0.06677	0.06759
28.732	0.03619	0.0549	0.06679	0.06761
28.7376	0.0362	0.05488	0.06681	0.06763
28.7432	0.03621	0.05485	0.06683	0.06765
28.7489	0.03622	0.05483	0.06685	0.06766
28.7545	0.03623	0.0548	0.06687	0.06768
28.7601	0.03624	0.05478	0.06689	0.0677
28.7657	0.03624	0.05475	0.06691	0.06772
28.7713	0.03625	0.05473	0.06694	0.06774
28.7769	0.03626	0.05471	0.06696	0.06776
28.7825	0.03627	0.05468	0.06698	0.06778
28.7881	0.03627	0.05466	0.067	0.06781
28.7937	0.03628	0.05464	0.06703	0.06783
28.7994	0.03628	0.05461	0.06705	0.06785
28.805	0.03629	0.05459	0.06708	0.06787
28.8106	0.0363	0.05457	0.0671	0.06789
28.8162	0.0363	0.05455	0.06713	0.06792
28.8218	0.0363	0.05452	0.06715	0.06794
28.8274	0.03631	0.0545	0.06718	0.06797
28.833	0.03631	0.05448	0.0672	0.06799
28.8386	0.03632	0.05446	0.06723	0.06802
28.8442	0.03632	0.05444	0.06725	0.06804
28.8499	0.03632	0.05442	0.06728	0.06807
28.8555	0.03633	0.0544	0.06731	0.06809
28.8611	0.03633	0.05437	0.06734	0.06812
28.8667	0.03633	0.05435	0.06736	0.06814
28.8723	0.03633	0.05433	0.06739	0.06817
28.8779	0.03633	0.05431	0.06742	0.0682
28.8835	0.03634	0.05429	0.06745	0.06822
28.8892	0.03634	0.05428	0.06747	0.06825
28.8948	0.03634	0.05426	0.0675	0.06828
28.9004	0.03634	0.05424	0.06753	0.06831
28.906	0.03634	0.05422	0.06756	0.06833
28.9116	0.03634	0.0542	0.06759	0.06836
28.9172	0.03634	0.05418	0.06762	0.06839
28.9228	0.03634	0.05417	0.06764	0.06842
28.9284	0.03634	0.05415	0.06767	0.06845
28.934	0.03634	0.05413	0.0677	0.06848
28.9397	0.03634	0.05411	0.06773	0.06851
28.9453	0.03634	0.0541	0.06776	0.06853
28.9509	0.03634	0.05408	0.06779	0.06856
28.9565	0.03634	0.05407	0.06782	0.06859
28.9621	0.03633	0.05405	0.06785	0.06862
28.9677	0.03633	0.05404	0.06787	0.06865
28.9733	0.03633	0.05402	0.0679	0.06868
28.9789	0.03633	0.05401	0.06793	0.06871
28.9845	0.03633	0.05399	0.06796	0.06874
28.9902	0.03633	0.05398	0.06799	0.06876
28.9958	0.03632	0.05396	0.06802	0.06879
29.0014	0.03632	0.05395	0.06804	0.06882
29.007	0.03632	0.05394	0.06807	0.06885
29.0126	0.03632	0.05393	0.0681	0.06888
29.0182	0.03632	0.05391	0.06813	0.06891
29.0238	0.03631	0.0539	0.06815	0.06893
29.0294	0.03631	0.05389	0.06818	0.06896
29.035	0.03631	0.05388	0.06821	0.06899
29.0407	0.0363	0.05387	0.06823	0.06902
29.0463	0.0363	0.05386	0.06826	0.06904
29.0519	0.0363	0.05385	0.06829	0.06907
29.0575	0.0363	0.05384	0.06831	0.0691
29.0631	0.03629	0.05383	0.06834	0.06912
29.0687	0.03629	0.05382	0.06836	0.06915
29.0743	0.03629	0.05381	0.06839	0.06918
29.08	0.03628	0.0538	0.06841	0.0692
29.0856	0.03628	0.0538	0.06843	0.06923
29.0912	0.03628	0.05379	0.06846	0.06925
29.0968	0.03627	0.05378	0.06848	0.06928
29.1024	0.03627	0.05377	0.0685	0.0693
29.108	0.03627	0.05377	0.06853	0.06933
29.1136	0.03626	0.05376	0.06855	0.06935
29.1192	0.03626	0.05376	0.06857	0.06937
29.1248	0.03626	0.05375	0.06859	0.0694
29.1304	0.03625	0.05375	0.06861	0.06942
29.1361	0.03625	0.05374	0.06863	0.06944
29.1417	0.03624	0.05374	0.06865	0.06947
29.1473	0.03624	0.05373	0.06868	0.06949
29.1529	0.03624	0.05373	0.0687	0.06951
29.1585	0.03623	0.05373	0.06872	0.06953
29.1641	0.03623	0.05372	0.06874	0.06956
29.1697	0.03622	0.05372	0.06875	0.06958
29.1754	0.03622	0.05372	0.06877	0.0696
29.181	0.03622	0.05372	0.06879	0.06962
29.1866	0.03621	0.05372	0.06881	0.06964
29.1922	0.03621	0.05372	0.06883	0.06966
29.1978	0.0362	0.05372	0.06885	0.06968
29.2034	0.0362	0.05372	0.06887	0.0697
29.209	0.03619	0.05372	0.06889	0.06972
29.2146	0.03619	0.05372	0.0689	0.06975
29.2202	0.03618	0.05372	0.06892	0.06977
29.2259	0.03618	0.05372	0.06894	0.06979
29.2315	0.03618	0.05372	0.06896	0.06981
29.2371	0.03617	0.05372	0.06898	0.06983
29.2427	0.03617	0.05373	0.06899	0.06985
29.2483	0.03616	0.05373	0.06901	0.06987
29.2539	0.03616	0.05373	0.06903	0.06989
29.2595	0.03615	0.05374	0.06904	0.06991
29.2651	0.03614	0.05374	0.06906	0.06993
29.2707	0.03614	0.05375	0.06908	0.06995
29.2764	0.03613	0.05375	0.0691	0.06997
29.282	0.03613	0.05376	0.06911	0.06999
29.2876	0.03612	0.05376	0.06913	0.07001
29.2932	0.03612	0.05377	0.06915	0.07003
29.2988	0.03611	0.05378	0.06917	0.07005
29.3044	0.0361	0.05378	0.06918	0.07007
29.31	0.0361	0.05379	0.0692	0.07009
29.3156	0.03609	0.0538	0.06922	0.07011
29.3212	0.03609	0.05381	0.06923	0.07013
29.3269	0.03608	0.05381	0.06925	0.07015
29.3325	0.03607	0.05382	0.06927	0.07017
29.3381	0.03607	0.05383	0.06929	0.07019
29.3437	0.03606	0.05384	0.0693	0.07021
29.3493	0.03605	0.05385	0.06932	0.07023
29.3549	0.03605	0.05386	0.06934	0.07025
29.3605	0.03604	0.05387	0.06936	0.07027
29.3661	0.03603	0.05389	0.06937	0.07029
29.3717	0.03603	0.0539	0.06939	0.07031
29.3774	0.03602	0.05391	0.06941	0.07033
29.383	0.03601	0.05392	0.06943	0.07035
29.3886	0.036	0.05394	0.06944	0.07037
29.3942	0.036	0.05395	0.06946	0.07039
29.3998	0.03599	0.05396	0.06948	0.07041
29.4054	0.03598	0.05398	0.0695	0.07043
29.411	0.03597	0.05399	0.06952	0.07045
29.4166	0.03597	0.05401	0.06953	0.07047
29.4222	0.03596	0.05402	0.06955	0.07049
29.4279	0.03595	0.05404	0.06957	0.07051
29.4335	0.03594	0.05406	0.06959	0.07053
29.4391	0.03593	0.05408	0.0696	0.07056
29.4447	0.03593	0.05409	0.06962	0.07058
29.4503	0.03592	0.05411	0.06964	0.0706
29.4559	0.03591	0.05413	0.06966	0.07062
29.4615	0.0359	0.05415	0.06967	0.07064
29.4671	0.03589	0.05417	0.06969	0.07066
29.4728	0.03589	0.05419	0.06971	0.07068
29.4784	0.03588	0.05422	0.06973	0.0707
29.484	0.03587	0.05424	0.06974	0.07072
29.4896	0.03586	0.05426	0.06976	0.07074
29.4952	0.03585	0.05428	0.06978	0.07076
29.5008	0.03584	0.05431	0.06979	0.07078
29.5064	0.03583	0.05433	0.06981	0.0708
29.512	0.03583	0.05435	0.06983	0.07082
29.5176	0.03582	0.05438	0.06984	0.07084
29.5233	0.03581	0.0544	0.06986	0.07086
29.5289	0.0358	0.05443	0.06988	0.07088
29.5345	0.03579	0.05445	0.06989	0.0709
29.5401	0.03578	0.05448	0.06991	0.07092
29.5457	0.03577	0.0545	0.06992	0.07094
29.5513	0.03576	0.05453	0.06994	0.07096
29.5569	0.03576	0.05455	0.06995	0.07097
29.5625	0.03575	0.05458	0.06997	0.07099
29.5681	0.03574	0.0546	0.06999	0.07101
29.5738	0.03573	0.05462	0.07	0.07103
29.5794	0.03572	0.05465	0.07002	0.07105
29.585	0.03571	0.05467	0.07003	0.07107
29.5906	0.03571	0.0547	0.07005	0.07109
29.5962	0.0357	0.05472	0.07006	0.0711
29.6018	0.03569	0.05474	0.07007	0.07112
29.6074	0.03568	0.05476	0.07009	0.07114
29.613	0.03567	0.05478	0.0701	0.07116
29.6186	0.03566	0.05481	0.07012	0.07117
29.6242	0.03566	0.05483	0.07013	0.07119
29.6299	0.03565	0.05485	0.07014	0.07121
29.6355	0.03564	0.05486	0.07016	0.07123
29.6411	0.03563	0.05488	0.07017	0.07124
29.6467	0.03563	0.0549	0.07018	0.07126
29.6523	0.03562	0.05492	0.0702	0.07128
29.6579	0.03561	0.05493	0.07021	0.07129
29.6635	0.0356	0.05495	0.07022	0.07131
29.6691	0.0356	0.05496	0.07023	0.07133
29.6747	0.03559	0.05498	0.07025	0.07134
29.6804	0.03559	0.05499	0.07026	0.07136
29.686	0.03558	0.05501	0.07027	0.07137
29.6916	0.03557	0.05502	0.07028	0.07139
29.6972	0.03557	0.05503	0.0703	0.07141
29.7028	0.03556	0.05504	0.07031	0.07142
29.7084	0.03555	0.05505	0.07032	0.07144
29.714	0.03555	0.05506	0.07033	0.07145
29.7196	0.03554	0.05507	0.07034	0.07147
29.7252	0.03554	0.05508	0.07035	0.07148
29.7309	0.03553	0.05509	0.07036	0.0715
29.7365	0.03553	0.05509	0.07038	0.07151
29.7421	0.03552	0.0551	0.07039	0.07153
29.7477	0.03552	0.05511	0.0704	0.07154
29.7533	0.03552	0.05512	0.07041	0.07156
29.7589	0.03551	0.05512	0.07042	0.07157
29.7645	0.03551	0.05513	0.07043	0.07159
29.7701	0.0355	0.05513	0.07044	0.0716
29.7757	0.0355	0.05514	0.07045	0.07162
29.7813	0.0355	0.05514	0.07046	0.07163
29.787	0.0355	0.05515	0.07047	0.07165
29.7926	0.03549	0.05515	0.07048	0.07166
29.7982	0.03549	0.05516	0.07049	0.07168
29.8038	0.03549	0.05516	0.0705	0.07169
29.8094	0.03549	0.05517	0.07051	0.0717
29.815	0.03548	0.05517	0.07052	0.07172
29.8206	0.03548	0.05518	0.07053	0.07173
29.8262	0.03548	0.05518	0.07054	0.07175
29.8318	0.03548	0.05519	0.07055	0.07176
29.8374	0.03548	0.05519	0.07056	0.07177
29.8431	0.03548	0.05519	0.07057	0.07179
29.8487	0.03548	0.0552	0.07058	0.0718
29.8543	0.03547	0.05521	0.07059	0.07181
29.8599	0.03547	0.05521	0.0706	0.07183
29.8655	0.03547	0.05522	0.07061	0.07184
29.8711	0.03547	0.05522	0.07062	0.07185
29.8767	0.03547	0.05523	0.07063	0.07187
29.8823	0.03547	0.05524	0.07064	0.07188
29.8879	0.03547	0.05524	0.07065	0.07189
29.8935	0.03548	0.05525	0.07066	0.07191
29.8991	0.03548	0.05526	0.07067	0.07192
29.9048	0.03548	0.05526	0.07068	0.07193
29.9104	0.03548	0.05527	0.07069	0.07194
29.916	0.03548	0.05528	0.07069	0.07196
29.9216	0.03548	0.05529	0.0707	0.07197
29.9272	0.03548	0.0553	0.07071	0.07198
29.9328	0.03548	0.05531	0.07072	0.07199
29.9384	0.03548	0.05532	0.07073	0.07201
29.944	0.03549	0.05533	0.07074	0.07202
29.9496	0.03549	0.05534	0.07075	0.07203
29.9552	0.03549	0.05535	0.07076	0.07204
29.9609	0.03549	0.05536	0.07076	0.07205
29.9665	0.03549	0.05537	0.07077	0.07206
29.9721	0.0355	0.05538	0.07078	0.07208
29.9777	0.0355	0.05539	0.07079	0.07209
29.9833	0.0355	0.0554	0.0708	0.0721
29.9889	0.0355	0.05541	0.07081	0.07211
29.9945	0.03551	0.05543	0.07081	0.07212
30.0001	0.03551	0.05544	0.07082	0.07213
30.0057	0.03551	0.05545	0.07083	0.07214
30.0113	0.03551	0.05546	0.07084	0.07215
30.017	0.03552	0.05548	0.07084	0.07216
30.0226	0.03552	0.05549	0.07085	0.07217
30.0282	0.03552	0.0555	0.07086	0.07218
30.0338	0.03553	0.05551	0.07087	0.07219
30.0394	0.03553	0.05552	0.07087	0.0722
30.045	0.03553	0.05554	0.07088	0.07221
30.0506	0.03554	0.05555	0.07089	0.07222
30.0562	0.03554	0.05556	0.07089	0.07222
30.0618	0.03554	0.05557	0.0709	0.07223
30.0674	0.03555	0.05559	0.07091	0.07224
30.073	0.03555	0.0556	0.07091	0.07225
30.0786	0.03555	0.05561	0.07092	0.07226
30.0843	0.03556	0.05562	0.07092	0.07226
30.0899	0.03556	0.05563	0.07093	0.07227
30.0955	0.03556	0.05565	0.07094	0.07228
30.1011	0.03557	0.05566	0.07094	0.07228
30.1067	0.03557	0.05567	0.07095	0.07229
30.1123	0.03557	0.05568	0.07095	0.0723
30.1179	0.03558	0.05569	0.07096	0.0723
30.1235	0.03558	0.0557	0.07096	0.07231
30.1291	0.03558	0.05571	0.07097	0.07232
30.1348	0.03559	0.05572	0.07097	0.07232
30.1404	0.03559	0.05573	0.07098	0.07233
30.146	0.03559	0.05574	0.07098	0.07233
30.1516	0.0356	0.05575	0.07099	0.07234
30.1572	0.0356	0.05576	0.07099	0.07234
30.1628	0.0356	0.05577	0.071	0.07234
30.1684	0.03561	0.05578	0.071	0.07235
30.174	0.03561	0.05579	0.071	0.07235
30.1796	0.03561	0.05579	0.07101	0.07236
30.1852	0.03562	0.0558	0.07101	0.07236
30.1908	0.03562	0.05581	0.07102	0.07236
30.1964	0.03562	0.05582	0.07102	0.07236
30.2021	0.03562	0.05582	0.07102	0.07237
30.2077	0.03563	0.05583	0.07103	0.07237
30.2133	0.03563	0.05584	0.07103	0.07237
30.2189	0.03563	0.05584	0.07103	0.07237
30.2245	0.03563	0.05585	0.07103	0.07237
30.2301	0.03564	0.05586	0.07104	0.07238
30.2357	0.03564	0.05586	0.07104	0.07238
30.2413	0.03564	0.05587	0.07104	0.07238
30.2469	0.03564	0.05587	0.07104	0.07238
30.2525	0.03564	0.05588	0.07105	0.07238
30.2582	0.03565	0.05588	0.07105	0.07238
30.2638	0.03565	0.05589	0.07105	0.07238
30.2694	0.03565	0.05589	0.07105	0.07238
30.275	0.03565	0.0559	0.07105	0.07238
30.2806	0.03565	0.0559	0.07105	0.07238
30.2862	0.03565	0.05591	0.07106	0.07237
30.2918	0.03565	0.05591	0.07106	0.07237
30.2974	0.03565	0.05591	0.07106	0.07237
30.303	0.03565	0.05592	0.07106	0.07237
30.3086	0.03565	0.05592	0.07106	0.07237
30.3142	0.03565	0.05593	0.07106	0.07237
30.3198	0.03565	0.05593	0.07106	0.07236
30.3255	0.03565	0.05593	0.07106	0.07236
30.3311	0.03565	0.05593	0.07106	0.07236
30.3367	0.03565	0.05594	0.07106	0.07235
30.3423	0.03565	0.05594	0.07106	0.07235
30.3479	0.03565	0.05594	0.07106	0.07235
30.3535	0.03565	0.05595	0.07106	0.07234
30.3591	0.03564	0.05595	0.07106	0.07234
30.3647	0.03564	0.05595	0.07106	0.07234
30.3703	0.03564	0.05595	0.07106	0.07233
30.3759	0.03564	0.05596	0.07106	0.07233
30.3816	0.03563	0.05596	0.07106	0.07232
30.3872	0.03563	0.05596	0.07105	0.07232
30.3928	0.03563	0.05596	0.07105	0.07231
30.3984	0.03562	0.05596	0.07105	0.07231
30.404	0.03562	0.05597	0.07105	0.0723
30.4096	0.03561	0.05597	0.07105	0.0723
30.4152	0.03561	0.05597	0.07105	0.07229
30.4208	0.0356	0.05597	0.07104	0.07228
30.4264	0.03559	0.05597	0.07104	0.07228
30.432	0.03559	0.05597	0.07104	0.07227
30.4376	0.03558	0.05597	0.07104	0.07226
30.4432	0.03557	0.05598	0.07104	0.07226
30.4489	0.03556	0.05598	0.07103	0.07225
30.4545	0.03555	0.05598	0.07103	0.07224
30.4601	0.03554	0.05598	0.07103	0.07224
30.4657	0.03553	0.05598	0.07102	0.07223
30.4713	0.03552	0.05598	0.07102	0.07222
30.4769	0.03551	0.05598	0.07102	0.07222
30.4825	0.0355	0.05598	0.07101	0.07221
30.4881	0.03549	0.05598	0.07101	0.0722
30.4937	0.03548	0.05598	0.07101	0.07219
30.4993	0.03546	0.05598	0.071	0.07219
30.505	0.03545	0.05598	0.071	0.07218
30.5106	0.03544	0.05598	0.071	0.07217
30.5162	0.03542	0.05598	0.07099	0.07216
30.5218	0.03541	0.05598	0.07099	0.07215
30.5274	0.03539	0.05598	0.07098	0.07214
30.533	0.03537	0.05598	0.07098	0.07214
30.5386	0.03536	0.05598	0.07097	0.07213
30.5442	0.03534	0.05597	0.07097	0.07212
30.5498	0.03532	0.05597	0.07096	0.07211
30.5554	0.0353	0.05597	0.07096	0.0721
30.561	0.03528	0.05597	0.07095	0.07209
30.5666	0.03526	0.05597	0.07095	0.07208
30.5723	0.03524	0.05597	0.07094	0.07208
30.5779	0.03522	0.05596	0.07094	0.07207
30.5835	0.0352	0.05596	0.07093	0.07206
30.5891	0.03518	0.05596	0.07093	0.07205
30.5947	0.03516	0.05596	0.07092	0.07204
30.6003	0.03514	0.05595	0.07091	0.07203
30.6059	0.03511	0.05595	0.07091	0.07202
30.6115	0.03509	0.05595	0.0709	0.07201
30.6171	0.03507	0.05594	0.0709	0.072
30.6227	0.03504	0.05594	0.07089	0.07199
30.6284	0.03502	0.05594	0.07088	0.07198
30.634	0.035	0.05593	0.07088	0.07198
30.6396	0.03497	0.05593	0.07087	0.07197
30.6452	0.03495	0.05593	0.07086	0.07196
30.6508	0.03492	0.05592	0.07086	0.07195
30.6564	0.03489	0.05592	0.07085	0.07194
30.662	0.03487	0.05591	0.07084	0.07193
30.6676	0.03484	0.05591	0.07083	0.07192
30.6732	0.03482	0.0559	0.07083	0.07191
30.6788	0.03479	0.0559	0.07082	0.0719
30.6844	0.03476	0.0559	0.07081	0.07189
30.6901	0.03474	0.05589	0.0708	0.07188
30.6957	0.03471	0.05589	0.0708	0.07187
30.7013	0.03468	0.05588	0.07079	0.07186
30.7069	0.03465	0.05588	0.07078	0.07186
30.7125	0.03463	0.05587	0.07077	0.07185
30.7181	0.0346	0.05587	0.07077	0.07184
30.7237	0.03457	0.05586	0.07076	0.07183
30.7293	0.03454	0.05585	0.07075	0.07182
30.7349	0.03451	0.05585	0.07074	0.07181
30.7405	0.03448	0.05584	0.07073	0.0718
30.7462	0.03446	0.05584	0.07072	0.07179
30.7518	0.03443	0.05583	0.07072	0.07178
30.7574	0.0344	0.05583	0.07071	0.07178
30.763	0.03437	0.05582	0.0707	0.07177
30.7686	0.03434	0.05582	0.07069	0.07176
30.7742	0.03431	0.05581	0.07068	0.07175
30.7798	0.03429	0.0558	0.07067	0.07174
30.7854	0.03426	0.0558	0.07067	0.07173
30.791	0.03423	0.05579	0.07066	0.07173
30.7966	0.0342	0.05579	0.07065	0.07172
30.8023	0.03417	0.05578	0.07064	0.07171
30.8079	0.03415	0.05578	0.07063	0.0717
30.8135	0.03412	0.05577	0.07062	0.07169
30.8191	0.03409	0.05577	0.07061	0.07169
30.8247	0.03406	0.05576	0.0706	0.07168
30.8303	0.03403	0.05576	0.07059	0.07167
30.8359	0.03401	0.05575	0.07059	0.07166
30.8415	0.03398	0.05574	0.07058	0.07166
30.8471	0.03395	0.05574	0.07057	0.07165
30.8528	0.03392	0.05573	0.07056	0.07164
30.8584	0.0339	0.05573	0.07055	0.07163
30.864	0.03387	0.05572	0.07054	0.07163
30.8696	0.03384	0.05572	0.07053	0.07162
30.8752	0.03382	0.05571	0.07052	0.07161
30.8808	0.03379	0.05571	0.07051	0.0716
30.8864	0.03376	0.0557	0.0705	0.0716
30.892	0.03374	0.0557	0.07049	0.07159
30.8976	0.03371	0.0557	0.07048	0.07158
30.9032	0.03368	0.05569	0.07048	0.07158
30.9089	0.03366	0.05569	0.07047	0.07157
30.9145	0.03363	0.05568	0.07046	0.07156
30.9201	0.03361	0.05568	0.07045	0.07156
30.9257	0.03358	0.05567	0.07044	0.07155
30.9313	0.03356	0.05567	0.07043	0.07155
30.9369	0.03353	0.05567	0.07042	0.07154
30.9425	0.0335	0.05566	0.07041	0.07153
30.9481	0.03348	0.05566	0.0704	0.07153
30.9537	0.03345	0.05565	0.07039	0.07152
30.9594	0.03343	0.05565	0.07038	0.07152
30.965	0.0334	0.05565	0.07037	0.07151
30.9706	0.03338	0.05564	0.07036	0.0715
30.9762	0.03336	0.05564	0.07036	0.0715
30.9818	0.03333	0.05564	0.07035	0.07149
30.9874	0.03331	0.05563	0.07034	0.07149
30.993	0.03328	0.05563	0.07033	0.07148
30.9986	0.03326	0.05563	0.07032	0.07148
31.0042	0.03324	0.05562	0.07031	0.07147
31.0098	0.03321	0.05562	0.0703	0.07147
31.0155	0.03319	0.05562	0.07029	0.07146
31.0211	0.03316	0.05561	0.07028	0.07146
31.0267	0.03314	0.05561	0.07027	0.07145
31.0323	0.03312	0.05561	0.07026	0.07145
31.0379	0.03309	0.0556	0.07026	0.07144
31.0435	0.03307	0.0556	0.07025	0.07144
31.0491	0.03305	0.0556	0.07024	0.07143
31.0547	0.03303	0.0556	0.07023	0.07143
31.0603	0.033	0.05559	0.07022	0.07142
31.066	0.03298	0.05559	0.07021	0.07142
31.0716	0.03296	0.05559	0.0702	0.07141
31.0772	0.03293	0.05559	0.07019	0.07141
31.0828	0.03291	0.05558	0.07018	0.0714
31.0884	0.03289	0.05558	0.07018	0.0714
31.094	0.03287	0.05558	0.07017	0.07139
31.0996	0.03284	0.05558	0.07016	0.07139
31.1052	0.03282	0.05558	0.07015	0.07139
31.1108	0.0328	0.05557	0.07014	0.07138
31.1165	0.03278	0.05557	0.07013	0.07138
31.1221	0.03276	0.05557	0.07012	0.07137
31.1277	0.03273	0.05557	0.07012	0.07137
31.1333	0.03271	0.05556	0.07011	0.07136
31.1389	0.03269	0.05556	0.0701	0.07136
31.1445	0.03267	0.05556	0.07009	0.07135
[truncated: 93,314 more rows]
