# Supplementary material for: TruckSim-based study of the rollover accident mechanisms of container semitrailers on freeway interchange loop ramps
Source: PLoS One. 2024 Sep 4;19(9):e0309139. doi: 10.1371/journal.pone.0309139 (PMC11373872; doi:10.1371/journal.pone.0309139)
Supplement: S5 Dataset — (XLSX) [file pone.0309139.s005.xlsx]

## Sheet: Sheet1
Station	Roll angle
	Tractor	Semitrailer
320.159	0.21093	0.15654
320.572	0.20277	0.14771
320.986	0.19425	0.13853
321.399	0.18535	0.12897
321.812	0.17608	0.11902
322.226	0.16636	0.10863
322.639	0.1562	0.09779
323.053	0.14556	0.08646
323.466	0.13442	0.07461
323.88	0.12277	0.06223
324.293	0.11057	0.04929
324.707	0.09782	0.03577
325.12	0.08451	0.02169
325.534	0.07067	0.0071
325.947	0.05638	0.00799
326.361	0.04162	0.02357
326.774	0.0264	0.03955
327.188	0.01077	0.05594
327.601	0.00524	0.07275
328.015	0.02171	0.08998
328.429	0.03865	0.10765
328.842	0.05606	0.12579
329.256	0.07395	0.14442
329.669	0.09232	0.16355
330.083	0.11119	0.18318
330.497	0.13053	0.20333
330.91	0.15034	0.22398
331.324	0.1706	0.24514
331.738	0.19129	0.26679
332.151	0.21245	0.28892
332.565	0.23406	0.31153
332.979	0.25612	0.33462
333.392	0.27864	0.35817
333.806	0.30157	0.38215
334.22	0.3249	0.40653
334.633	0.34858	0.43129
335.047	0.37264	0.45645
335.461	0.39707	0.482
335.874	0.42187	0.50795
336.288	0.44709	0.53433
336.701	0.47268	0.56113
337.115	0.49871	0.58839
337.529	0.52515	0.6161
337.942	0.55202	0.64426
338.356	0.57931	0.67288
338.77	0.60699	0.70195
339.183	0.63506	0.73146
339.597	0.66352	0.76138
340.01	0.69236	0.7917
340.424	0.72155	0.82239
340.838	0.75106	0.85344
341.251	0.78089	0.88482
341.665	0.8109	0.91651
342.078	0.84116	0.94846
342.492	0.87171	0.98062
342.905	0.90245	1.01296
343.319	0.93333	1.04546
343.732	0.96436	1.07812
344.145	0.99556	1.1109
344.559	1.02688	1.14381
344.972	1.05832	1.17684
345.385	1.08987	1.20999
345.799	1.12152	1.24326
346.212	1.15329	1.27663
346.625	1.18514	1.31012
347.038	1.2171	1.34371
347.452	1.24914	1.37741
347.865	1.28127	1.41121
348.278	1.3135	1.44512
348.691	1.34578	1.47913
349.104	1.37816	1.51323
349.517	1.4106	1.54742
349.93	1.44309	1.58168
350.343	1.47564	1.61606
350.756	1.50831	1.65063
351.169	1.54124	1.6854
351.582	1.57436	1.72034
351.994	1.60756	1.75544
352.407	1.64083	1.79066
352.82	1.67415	1.82597
353.232	1.70753	1.86136
353.645	1.7409	1.8968
354.058	1.77428	1.93227
354.47	1.80767	1.96778
354.883	1.84107	2.0033
355.295	1.87447	2.03884
355.707	1.90787	2.0744
356.12	1.94128	2.10997
356.532	1.97468	2.14555
356.944	2.0081	2.18123
357.356	2.04164	2.21701
357.768	2.07529	2.25288
358.18	2.10896	2.28882
358.592	2.1426	2.32479
359.004	2.17621	2.36075
359.416	2.20974	2.39663
359.828	2.24307	2.43235
360.24	2.27614	2.46785
360.651	2.30895	2.50311
361.063	2.34151	2.5381
361.475	2.37379	2.57281
361.886	2.40578	2.60724
362.298	2.43769	2.64143
362.709	2.46993	2.67567
363.12	2.50205	2.7103
363.531	2.5345	2.74553
363.943	2.56811	2.78145
364.354	2.60263	2.81819
364.765	2.63565	2.85581
365.176	2.66757	2.89419
365.587	2.69868	2.93321
365.997	2.72358	2.97332
366.408	2.73972	3.0151
366.819	2.74957	3.05888
367.229	2.75711	3.10483
367.64	2.76519	3.15295
368.05	2.77556	3.20329
368.46	2.78697	3.25606
368.871	2.79676	3.31165
369.281	2.80277	3.37085
369.691	2.80443	3.4348
370.101	2.80291	3.50442
370.511	2.80026	3.5804
370.921	2.79806	3.66317
371.331	2.79697	3.75298
371.741	2.79692	3.84998
372.151	2.79733	3.95433
372.56	2.79903	4.06621
372.97	2.86374	4.18143
373.379	3.00766	4.29533
373.789	3.11988	4.41269
374.198	3.195	4.53544
374.607	3.2996	4.65975
375.016	3.42808	4.78406
375.424	3.54273	4.91018
375.833	3.65264	5.03874
376.241	3.78152	5.16934
376.649	3.91612	5.30316
377.057	4.04307	5.44191
377.465	4.17522	5.58603
377.873	4.32337	5.73588
378.28	4.48104	5.89286
378.688	4.64399	6.05853
379.095	4.81709	6.23363
379.502	5.00376	6.41856
379.908	5.2006	6.61384
380.315	5.40486	6.81988
380.721	5.6181	7.03668
381.127	5.84153	7.26406
381.533	6.07404	7.50208
381.938	6.31522	7.75096
382.344	6.56666	8.01095
382.749	6.82992	8.28251
383.154	7.1057	8.56638
383.559	7.39494	8.86352
383.963	7.69896	9.17493
384.368	8.01847	9.50163
384.772	8.35462	9.84458
385.175	8.70626	10.2047
385.578	9.07249	10.5828
385.981	9.45566	10.9792
386.384	9.85939	11.3943
386.786	10.2833	11.829
387.188	10.7264	12.2841
387.589	11.1901	12.7602
387.99	11.6762	13.2581
388.391	12.1843	13.7782
388.791	12.7143	14.321
389.19	13.2676	14.8871
389.589	13.8444	15.4769
389.987	14.4437	16.0928
390.385	15.0556	16.7367
390.782	15.6983	17.4105
391.179	16.3803	18.117
391.576	17.0959	18.8592
391.973	17.8114	19.6384
392.369	18.5663	20.4514
392.765	19.3917	21.2961
393.16	20.2413	22.1749
393.556	21.1197	23.0897
393.951	22.0537	24.041
394.346	23.0495	25.0306
394.74	24.0886	26.0622
395.134	25.1692	27.1391
395.526	26.307	28.2631
395.917	27.509	29.4365
396.307	28.7649	30.6624
396.696	30.0762	31.9439
397.084	31.451	33.2777
397.472	32.9421	34.6531
397.861	34.6344	36.0581
398.251	36.5617	37.4867
398.642	38.5386	38.9507
399.036	40.0445	40.5015
399.43	41.3909	42.1387
399.826	43.1474	43.8282
400.221	45.1426	45.5817
400.616	47.0132	47.4377
401.01	48.8489	49.402
401.403	50.8933	51.4543
401.794	53.1604	53.596
402.182	55.5113	55.8485
402.569	57.927	58.2162
402.954	60.4831	60.676
403.338	63.1069	63.1792
403.72	65.6895	65.6882
404.1	68.2103	68.2021
404.478	70.7257	70.7204
404.854	73.2743	73.2485
405.228	75.8652	75.8386
405.599	78.5295	78.5323
